# Supplementary material for: Identifying conserved UV exposure genes and mechanisms
Source: Sci Rep. 2018 Jun 5;8:8605. doi: 10.1038/s41598-018-26865-9 (PMC5988748; doi:10.1038/s41598-018-26865-9)
Supplement: Supplementary file 2 — Lists of differentially expressed genes [file 41598_2018_26865_MOESM2_ESM.xml]

<?xml version="1.0" encoding="UTF-8"?>
<?mso-application progid="Excel.Sheet"?><Workbook xmlns:o="urn:schemas-microsoft-com:office:office" xmlns:x="urn:schemas-microsoft-com:office:excel" xmlns:html="http://www.w3.org/TR/REC-html40" xmlns:ss="urn:schemas-microsoft-com:office:spreadsheet">
 <DocumentProperties xmlns="urn:schemas-microsoft-com:office:office">
  <Created>2006-09-16T00:00:00Z</Created>
  <LastSaved>2017-12-19T21:14:09Z</LastSaved>
  <Version>14.00</Version>
 </DocumentProperties>
 <OfficeDocumentSettings xmlns="urn:schemas-microsoft-com:office:office">
  <AllowPNG/>
  <RemovePersonalInformation/>
 </OfficeDocumentSettings>
 <ExcelWorkbook xmlns="urn:schemas-microsoft-com:office:excel">
  <WindowHeight>8010</WindowHeight>
  <WindowWidth>14805</WindowWidth>
  <WindowTopX>240</WindowTopX>
  <WindowTopY>105</WindowTopY>
  <ProtectStructure>False</ProtectStructure>
  <ProtectWindows>False</ProtectWindows>
 </ExcelWorkbook>
 <Styles>
  <Style ss:ID="Default" ss:Name="Normal">
   <Alignment ss:Vertical="Bottom"/>
   <Borders/>
   <Font ss:FontName="Calibri" x:Family="Swiss" ss:Size="11" ss:Color="#000000"/>
   <Interior/>
   <NumberFormat/>
   <Protection/>
  </Style>
  <Style ss:ID="m169839744">
   <Alignment ss:Horizontal="Center" ss:Vertical="Center"/>
   <Borders>
    <Border ss:Position="Bottom" ss:LineStyle="Continuous" ss:Weight="1"/>
    <Border ss:Position="Left" ss:LineStyle="Continuous" ss:Weight="1"/>
    <Border ss:Position="Right" ss:LineStyle="Continuous" ss:Weight="1"/>
    <Border ss:Position="Top" ss:LineStyle="Continuous" ss:Weight="1"/>
   </Borders>
   <Font ss:FontName="Calibri" x:Family="Swiss" ss:Bold="1"/>
   <Interior/>
  </Style>
  <Style ss:ID="m169839764">
   <Alignment ss:Horizontal="Center" ss:Vertical="Center"/>
   <Borders>
    <Border ss:Position="Bottom" ss:LineStyle="Continuous" ss:Weight="1"/>
    <Border ss:Position="Left" ss:LineStyle="Continuous" ss:Weight="1"/>
    <Border ss:Position="Right" ss:LineStyle="Continuous" ss:Weight="1"/>
    <Border ss:Position="Top" ss:LineStyle="Continuous" ss:Weight="1"/>
   </Borders>
   <Font ss:FontName="Calibri" x:Family="Swiss" ss:Bold="1"/>
   <Interior/>
  </Style>
  <Style ss:ID="m251744596">
   <Alignment ss:Horizontal="Center" ss:Vertical="Bottom"/>
   <Borders>
    <Border ss:Position="Bottom" ss:LineStyle="Continuous" ss:Weight="2"/>
    <Border ss:Position="Left" ss:LineStyle="Continuous" ss:Weight="2"/>
    <Border ss:Position="Right" ss:LineStyle="Continuous" ss:Weight="2"/>
    <Border ss:Position="Top" ss:LineStyle="Continuous" ss:Weight="2"/>
   </Borders>
   <Font ss:FontName="Calibri" x:Family="Swiss" ss:Color="#000000" ss:Bold="1"/>
  </Style>
  <Style ss:ID="m251744616">
   <Alignment ss:Horizontal="Left" ss:Vertical="Center" ss:Indent="1" ss:WrapText="1"/>
   <Borders>
    <Border ss:Position="Bottom" ss:LineStyle="Continuous" ss:Weight="2"/>
    <Border ss:Position="Left" ss:LineStyle="Continuous" ss:Weight="2"/>
    <Border ss:Position="Right" ss:LineStyle="Continuous" ss:Weight="2"/>
    <Border ss:Position="Top" ss:LineStyle="Continuous" ss:Weight="2"/>
   </Borders>
   <Font ss:FontName="Calibri" x:Family="Swiss" ss:Color="#000000"/>
   <Interior ss:Color="#FF0000" ss:Pattern="Solid"/>
  </Style>
  <Style ss:ID="m251744636">
   <Alignment ss:Horizontal="Left" ss:Vertical="Center" ss:Indent="1" ss:WrapText="1"/>
   <Borders>
    <Border ss:Position="Bottom" ss:LineStyle="Continuous" ss:Weight="2"/>
    <Border ss:Position="Left" ss:LineStyle="Continuous" ss:Weight="2"/>
    <Border ss:Position="Right" ss:LineStyle="Continuous" ss:Weight="2"/>
    <Border ss:Position="Top" ss:LineStyle="Continuous" ss:Weight="2"/>
   </Borders>
   <Font ss:FontName="Calibri" x:Family="Swiss" ss:Color="#000000" ss:Bold="1"/>
   <Interior ss:Color="#CC0000" ss:Pattern="Solid"/>
  </Style>
  <Style ss:ID="m251744656">
   <Alignment ss:Vertical="Center" ss:WrapText="1"/>
   <Borders>
    <Border ss:Position="Bottom" ss:LineStyle="Continuous" ss:Weight="2"/>
    <Border ss:Position="Left" ss:LineStyle="Continuous" ss:Weight="2"/>
    <Border ss:Position="Right" ss:LineStyle="Continuous" ss:Weight="2"/>
    <Border ss:Position="Top" ss:LineStyle="Continuous" ss:Weight="2"/>
   </Borders>
   <Font ss:FontName="Calibri" x:Family="Swiss" ss:Color="#000000"/>
   <Interior ss:Color="#D9D9D9" ss:Pattern="Solid"/>
  </Style>
  <Style ss:ID="m251744676">
   <Alignment ss:Vertical="Center" ss:WrapText="1"/>
   <Borders>
    <Border ss:Position="Bottom" ss:LineStyle="Continuous" ss:Weight="2"/>
    <Border ss:Position="Left" ss:LineStyle="Continuous" ss:Weight="2"/>
    <Border ss:Position="Right" ss:LineStyle="Continuous" ss:Weight="2"/>
    <Border ss:Position="Top" ss:LineStyle="Continuous" ss:Weight="2"/>
   </Borders>
   <Font ss:FontName="Calibri" x:Family="Swiss" ss:Color="#000000"/>
   <Interior ss:Color="#D9D9D9" ss:Pattern="Solid"/>
  </Style>
  <Style ss:ID="m251744256">
   <Alignment ss:Horizontal="Left" ss:Vertical="Center" ss:Indent="1" ss:WrapText="1"/>
   <Borders>
    <Border ss:Position="Bottom" ss:LineStyle="Continuous" ss:Weight="2"/>
    <Border ss:Position="Left" ss:LineStyle="Continuous" ss:Weight="2"/>
    <Border ss:Position="Right" ss:LineStyle="Continuous" ss:Weight="2"/>
    <Border ss:Position="Top" ss:LineStyle="Continuous" ss:Weight="2"/>
   </Borders>
   <Font ss:FontName="Calibri" x:Family="Swiss" ss:Color="#000000"/>
   <Interior ss:Color="#FF5050" ss:Pattern="Solid"/>
  </Style>
  <Style ss:ID="m251744276">
   <Alignment ss:Horizontal="Left" ss:Vertical="Center" ss:Indent="1" ss:WrapText="1"/>
   <Borders>
    <Border ss:Position="Bottom" ss:LineStyle="Continuous" ss:Weight="2"/>
    <Border ss:Position="Left" ss:LineStyle="Continuous" ss:Weight="2"/>
    <Border ss:Position="Right" ss:LineStyle="Continuous" ss:Weight="2"/>
    <Border ss:Position="Top" ss:LineStyle="Continuous" ss:Weight="2"/>
   </Borders>
   <Font ss:FontName="Calibri" x:Family="Swiss" ss:Color="#000000" ss:Bold="1"/>
   <Interior ss:Color="#FF0000" ss:Pattern="Solid"/>
  </Style>
  <Style ss:ID="m251744296">
   <Alignment ss:Vertical="Center" ss:WrapText="1"/>
   <Borders>
    <Border ss:Position="Bottom" ss:LineStyle="Continuous" ss:Weight="2"/>
    <Border ss:Position="Left" ss:LineStyle="Continuous" ss:Weight="2"/>
    <Border ss:Position="Right" ss:LineStyle="Continuous" ss:Weight="2"/>
    <Border ss:Position="Top" ss:LineStyle="Continuous" ss:Weight="2"/>
   </Borders>
   <Font ss:FontName="Calibri" x:Family="Swiss" ss:Color="#000000"/>
  </Style>
  <Style ss:ID="m251744316">
   <Alignment ss:Vertical="Center" ss:WrapText="1"/>
   <Borders>
    <Border ss:Position="Bottom" ss:LineStyle="Continuous" ss:Weight="2"/>
    <Border ss:Position="Left" ss:LineStyle="Continuous" ss:Weight="2"/>
    <Border ss:Position="Right" ss:LineStyle="Continuous" ss:Weight="2"/>
    <Border ss:Position="Top" ss:LineStyle="Continuous" ss:Weight="2"/>
   </Borders>
   <Font ss:FontName="Calibri" x:Family="Swiss" ss:Color="#000000"/>
  </Style>
  <Style ss:ID="m251744336">
   <Alignment ss:Horizontal="Left" ss:Vertical="Center" ss:Indent="1" ss:WrapText="1"/>
   <Borders>
    <Border ss:Position="Bottom" ss:LineStyle="Continuous" ss:Weight="2"/>
    <Border ss:Position="Left" ss:LineStyle="Continuous" ss:Weight="2"/>
    <Border ss:Position="Right" ss:LineStyle="Continuous" ss:Weight="2"/>
    <Border ss:Position="Top" ss:LineStyle="Continuous" ss:Weight="2"/>
   </Borders>
   <Font ss:FontName="Calibri" x:Family="Swiss" ss:Color="#000000"/>
   <Interior ss:Color="#FF9999" ss:Pattern="Solid"/>
  </Style>
  <Style ss:ID="m251744356">
   <Alignment ss:Horizontal="Left" ss:Vertical="Center" ss:Indent="1" ss:WrapText="1"/>
   <Borders>
    <Border ss:Position="Bottom" ss:LineStyle="Continuous" ss:Weight="2"/>
    <Border ss:Position="Left" ss:LineStyle="Continuous" ss:Weight="2"/>
    <Border ss:Position="Right" ss:LineStyle="Continuous" ss:Weight="2"/>
    <Border ss:Position="Top" ss:LineStyle="Continuous" ss:Weight="2"/>
   </Borders>
   <Font ss:FontName="Calibri" x:Family="Swiss" ss:Color="#000000" ss:Bold="1"/>
   <Interior ss:Color="#CC0000" ss:Pattern="Solid"/>
  </Style>
  <Style ss:ID="m251744376">
   <Alignment ss:Vertical="Center" ss:WrapText="1"/>
   <Borders>
    <Border ss:Position="Bottom" ss:LineStyle="Continuous" ss:Weight="2"/>
    <Border ss:Position="Left" ss:LineStyle="Continuous" ss:Weight="2"/>
    <Border ss:Position="Right" ss:LineStyle="Continuous" ss:Weight="2"/>
    <Border ss:Position="Top" ss:LineStyle="Continuous" ss:Weight="2"/>
   </Borders>
   <Font ss:FontName="Calibri" x:Family="Swiss" ss:Color="#000000"/>
   <Interior ss:Color="#D9D9D9" ss:Pattern="Solid"/>
  </Style>
  <Style ss:ID="m251744396">
   <Alignment ss:Vertical="Center" ss:WrapText="1"/>
   <Borders>
    <Border ss:Position="Bottom" ss:LineStyle="Continuous" ss:Weight="2"/>
    <Border ss:Position="Left" ss:LineStyle="Continuous" ss:Weight="2"/>
    <Border ss:Position="Right" ss:LineStyle="Continuous" ss:Weight="2"/>
    <Border ss:Position="Top" ss:LineStyle="Continuous" ss:Weight="2"/>
   </Borders>
   <Font ss:FontName="Calibri" x:Family="Swiss" ss:Color="#000000"/>
   <Interior ss:Color="#D9D9D9" ss:Pattern="Solid"/>
  </Style>
  <Style ss:ID="m169840064">
   <Alignment ss:Horizontal="Left" ss:Vertical="Center" ss:Indent="1" ss:WrapText="1"/>
   <Borders>
    <Border ss:Position="Bottom" ss:LineStyle="Continuous" ss:Weight="2"/>
    <Border ss:Position="Left" ss:LineStyle="Continuous" ss:Weight="2"/>
    <Border ss:Position="Right" ss:LineStyle="Continuous" ss:Weight="2"/>
    <Border ss:Position="Top" ss:LineStyle="Continuous" ss:Weight="2"/>
   </Borders>
   <Font ss:FontName="Calibri" x:Family="Swiss" ss:Color="#000000" ss:Bold="1"/>
   <Interior ss:Color="#00B050" ss:Pattern="Solid"/>
  </Style>
  <Style ss:ID="m169840084">
   <Alignment ss:Horizontal="Left" ss:Vertical="Center" ss:Indent="1" ss:WrapText="1"/>
   <Borders>
    <Border ss:Position="Bottom" ss:LineStyle="Continuous" ss:Weight="2"/>
    <Border ss:Position="Left" ss:LineStyle="Continuous" ss:Weight="2"/>
    <Border ss:Position="Right" ss:LineStyle="Continuous" ss:Weight="2"/>
    <Border ss:Position="Top" ss:LineStyle="Continuous" ss:Weight="2"/>
   </Borders>
   <Font ss:FontName="Calibri" x:Family="Swiss" ss:Color="#000000"/>
   <Interior ss:Color="#00B050" ss:Pattern="Solid"/>
  </Style>
  <Style ss:ID="m169840104">
   <Alignment ss:Vertical="Center" ss:WrapText="1"/>
   <Borders>
    <Border ss:Position="Bottom" ss:LineStyle="Continuous" ss:Weight="2"/>
    <Border ss:Position="Left" ss:LineStyle="Continuous" ss:Weight="2"/>
    <Border ss:Position="Right" ss:LineStyle="Continuous" ss:Weight="2"/>
    <Border ss:Position="Top" ss:LineStyle="Continuous" ss:Weight="2"/>
   </Borders>
   <Font ss:FontName="Calibri" x:Family="Swiss" ss:Color="#000000"/>
  </Style>
  <Style ss:ID="m169840124">
   <Alignment ss:Vertical="Center" ss:WrapText="1"/>
   <Borders>
    <Border ss:Position="Bottom" ss:LineStyle="Continuous" ss:Weight="2"/>
    <Border ss:Position="Left" ss:LineStyle="Continuous" ss:Weight="2"/>
    <Border ss:Position="Right" ss:LineStyle="Continuous" ss:Weight="2"/>
    <Border ss:Position="Top" ss:LineStyle="Continuous" ss:Weight="2"/>
   </Borders>
   <Font ss:FontName="Calibri" x:Family="Swiss" ss:Color="#000000"/>
  </Style>
  <Style ss:ID="m169840144">
   <Alignment ss:Horizontal="Left" ss:Vertical="Center" ss:Indent="1" ss:WrapText="1"/>
   <Borders>
    <Border ss:Position="Bottom" ss:LineStyle="Continuous" ss:Weight="2"/>
    <Border ss:Position="Left" ss:LineStyle="Continuous" ss:Weight="2"/>
    <Border ss:Position="Right" ss:LineStyle="Continuous" ss:Weight="2"/>
    <Border ss:Position="Top" ss:LineStyle="Continuous" ss:Weight="2"/>
   </Borders>
   <Font ss:FontName="Calibri" x:Family="Swiss" ss:Color="#000000" ss:Bold="1"/>
   <Interior ss:Color="#00B050" ss:Pattern="Solid"/>
  </Style>
  <Style ss:ID="m169840164">
   <Alignment ss:Horizontal="Left" ss:Vertical="Center" ss:Indent="1" ss:WrapText="1"/>
   <Borders>
    <Border ss:Position="Bottom" ss:LineStyle="Continuous" ss:Weight="2"/>
    <Border ss:Position="Left" ss:LineStyle="Continuous" ss:Weight="2"/>
    <Border ss:Position="Right" ss:LineStyle="Continuous" ss:Weight="2"/>
    <Border ss:Position="Top" ss:LineStyle="Continuous" ss:Weight="2"/>
   </Borders>
   <Font ss:FontName="Calibri" x:Family="Swiss" ss:Color="#000000" ss:Bold="1"/>
   <Interior ss:Color="#00B050" ss:Pattern="Solid"/>
  </Style>
  <Style ss:ID="m169840184">
   <Alignment ss:Vertical="Center" ss:WrapText="1"/>
   <Borders>
    <Border ss:Position="Bottom" ss:LineStyle="Continuous" ss:Weight="2"/>
    <Border ss:Position="Left" ss:LineStyle="Continuous" ss:Weight="2"/>
    <Border ss:Position="Right" ss:LineStyle="Continuous" ss:Weight="2"/>
    <Border ss:Position="Top" ss:LineStyle="Continuous" ss:Weight="2"/>
   </Borders>
   <Font ss:FontName="Calibri" x:Family="Swiss" ss:Color="#000000"/>
  </Style>
  <Style ss:ID="m169840204">
   <Alignment ss:Vertical="Center" ss:WrapText="1"/>
   <Borders>
    <Border ss:Position="Bottom" ss:LineStyle="Continuous" ss:Weight="2"/>
    <Border ss:Position="Left" ss:LineStyle="Continuous" ss:Weight="2"/>
    <Border ss:Position="Right" ss:LineStyle="Continuous" ss:Weight="2"/>
    <Border ss:Position="Top" ss:LineStyle="Continuous" ss:Weight="2"/>
   </Borders>
   <Font ss:FontName="Calibri" x:Family="Swiss" ss:Color="#000000"/>
  </Style>
  <Style ss:ID="m169840224">
   <Alignment ss:Horizontal="Left" ss:Vertical="Center" ss:Indent="1" ss:WrapText="1"/>
   <Borders>
    <Border ss:Position="Bottom" ss:LineStyle="Continuous" ss:Weight="2"/>
    <Border ss:Position="Left" ss:LineStyle="Continuous" ss:Weight="2"/>
    <Border ss:Position="Right" ss:LineStyle="Continuous" ss:Weight="2"/>
    <Border ss:Position="Top" ss:LineStyle="Continuous" ss:Weight="2"/>
   </Borders>
   <Font ss:FontName="Calibri" x:Family="Swiss" ss:Color="#000000" ss:Bold="1"/>
   <Interior ss:Color="#00B050" ss:Pattern="Solid"/>
  </Style>
  <Style ss:ID="m169840244">
   <Alignment ss:Horizontal="Left" ss:Vertical="Center" ss:Indent="1" ss:WrapText="1"/>
   <Borders>
    <Border ss:Position="Bottom" ss:LineStyle="Continuous" ss:Weight="2"/>
    <Border ss:Position="Left" ss:LineStyle="Continuous" ss:Weight="2"/>
    <Border ss:Position="Right" ss:LineStyle="Continuous" ss:Weight="2"/>
    <Border ss:Position="Top" ss:LineStyle="Continuous" ss:Weight="2"/>
   </Borders>
   <Font ss:FontName="Calibri" x:Family="Swiss" ss:Color="#000000" ss:Bold="1"/>
   <Interior ss:Color="#00B050" ss:Pattern="Solid"/>
  </Style>
  <Style ss:ID="m169840264">
   <Alignment ss:Vertical="Center" ss:WrapText="1"/>
   <Borders>
    <Border ss:Position="Bottom" ss:LineStyle="Continuous" ss:Weight="2"/>
    <Border ss:Position="Left" ss:LineStyle="Continuous" ss:Weight="2"/>
    <Border ss:Position="Right" ss:LineStyle="Continuous" ss:Weight="2"/>
    <Border ss:Position="Top" ss:LineStyle="Continuous" ss:Weight="2"/>
   </Borders>
   <Font ss:FontName="Calibri" x:Family="Swiss" ss:Color="#000000"/>
  </Style>
  <Style ss:ID="m169840284">
   <Alignment ss:Vertical="Center" ss:WrapText="1"/>
   <Borders>
    <Border ss:Position="Bottom" ss:LineStyle="Continuous" ss:Weight="2"/>
    <Border ss:Position="Left" ss:LineStyle="Continuous" ss:Weight="2"/>
    <Border ss:Position="Right" ss:LineStyle="Continuous" ss:Weight="2"/>
    <Border ss:Position="Top" ss:LineStyle="Continuous" ss:Weight="2"/>
   </Borders>
   <Font ss:FontName="Calibri" x:Family="Swiss" ss:Color="#000000"/>
  </Style>
  <Style ss:ID="s16">
   <Font ss:FontName="Calibri" x:Family="Swiss" ss:Color="#000000"/>
  </Style>
  <Style ss:ID="s17">
   <Font ss:FontName="Calibri" x:Family="Swiss" ss:Color="#000000"/>
   <NumberFormat ss:Format="dd/mmm"/>
  </Style>
  <Style ss:ID="s18">
   <Font ss:FontName="Calibri" x:Family="Swiss" ss:Color="#000000"/>
   <Interior/>
  </Style>
  <Style ss:ID="s19">
   <Font ss:FontName="Calibri" x:Family="Swiss" ss:Color="#000000"/>
   <Interior/>
   <NumberFormat ss:Format="Scientific"/>
  </Style>
  <Style ss:ID="s20">
   <Borders>
    <Border ss:Position="Bottom" ss:LineStyle="Continuous" ss:Weight="1"/>
    <Border ss:Position="Left" ss:LineStyle="Continuous" ss:Weight="1"/>
    <Border ss:Position="Right" ss:LineStyle="Continuous" ss:Weight="1"/>
    <Border ss:Position="Top" ss:LineStyle="Continuous" ss:Weight="1"/>
   </Borders>
   <Font ss:FontName="Calibri" x:Family="Swiss" ss:Color="#000000" ss:Bold="1"/>
  </Style>
  <Style ss:ID="s21">
   <Borders>
    <Border ss:Position="Left" ss:LineStyle="Continuous" ss:Weight="1"/>
    <Border ss:Position="Right" ss:LineStyle="Continuous" ss:Weight="1"/>
    <Border ss:Position="Top" ss:LineStyle="Continuous" ss:Weight="1"/>
   </Borders>
   <Font ss:FontName="Calibri" x:Family="Swiss" ss:Color="#000000"/>
  </Style>
  <Style ss:ID="s22">
   <Borders>
    <Border ss:Position="Left" ss:LineStyle="Continuous" ss:Weight="1"/>
    <Border ss:Position="Right" ss:LineStyle="Continuous" ss:Weight="1"/>
   </Borders>
   <Font ss:FontName="Calibri" x:Family="Swiss" ss:Color="#000000"/>
  </Style>
  <Style ss:ID="s23">
   <Borders>
    <Border ss:Position="Bottom" ss:LineStyle="Continuous" ss:Weight="1"/>
    <Border ss:Position="Left" ss:LineStyle="Continuous" ss:Weight="1"/>
    <Border ss:Position="Right" ss:LineStyle="Continuous" ss:Weight="1"/>
   </Borders>
   <Font ss:FontName="Calibri" x:Family="Swiss" ss:Color="#000000"/>
  </Style>
  <Style ss:ID="s24">
   <Borders>
    <Border ss:Position="Left" ss:LineStyle="Continuous" ss:Weight="1"/>
    <Border ss:Position="Top" ss:LineStyle="Continuous" ss:Weight="1"/>
   </Borders>
   <Font ss:FontName="Calibri" x:Family="Swiss" ss:Color="#000000"/>
   <Interior/>
   <NumberFormat ss:Format="0.0000"/>
  </Style>
  <Style ss:ID="s25">
   <Borders>
    <Border ss:Position="Right" ss:LineStyle="Continuous" ss:Weight="1"/>
    <Border ss:Position="Top" ss:LineStyle="Continuous" ss:Weight="1"/>
   </Borders>
   <Font ss:FontName="Calibri" x:Family="Swiss" ss:Color="#000000"/>
   <Interior/>
   <NumberFormat ss:Format="0.0000"/>
  </Style>
  <Style ss:ID="s26">
   <Borders>
    <Border ss:Position="Left" ss:LineStyle="Continuous" ss:Weight="1"/>
   </Borders>
   <Font ss:FontName="Calibri" x:Family="Swiss" ss:Color="#000000"/>
   <Interior/>
   <NumberFormat ss:Format="0.0000"/>
  </Style>
  <Style ss:ID="s27">
   <Borders>
    <Border ss:Position="Right" ss:LineStyle="Continuous" ss:Weight="1"/>
   </Borders>
   <Font ss:FontName="Calibri" x:Family="Swiss" ss:Color="#000000"/>
   <Interior/>
   <NumberFormat ss:Format="0.0000"/>
  </Style>
  <Style ss:ID="s28">
   <Borders>
    <Border ss:Position="Bottom" ss:LineStyle="Continuous" ss:Weight="1"/>
    <Border ss:Position="Left" ss:LineStyle="Continuous" ss:Weight="1"/>
   </Borders>
   <Font ss:FontName="Calibri" x:Family="Swiss" ss:Color="#000000"/>
   <Interior/>
   <NumberFormat ss:Format="0.0000"/>
  </Style>
  <Style ss:ID="s29">
   <Borders>
    <Border ss:Position="Bottom" ss:LineStyle="Continuous" ss:Weight="1"/>
    <Border ss:Position="Right" ss:LineStyle="Continuous" ss:Weight="1"/>
   </Borders>
   <Font ss:FontName="Calibri" x:Family="Swiss" ss:Color="#000000"/>
   <Interior/>
   <NumberFormat ss:Format="0.0000"/>
  </Style>
  <Style ss:ID="s30">
   <Alignment ss:Vertical="Bottom"/>
   <Font ss:FontName="Calibri" x:Family="Swiss" ss:Color="#000000"/>
  </Style>
  <Style ss:ID="s31">
   <Alignment ss:Horizontal="Center" ss:Vertical="Bottom" ss:WrapText="1"/>
   <Font ss:FontName="Calibri" x:Family="Swiss" ss:Color="#000000"/>
  </Style>
  <Style ss:ID="s32">
   <Font ss:FontName="Calibri" x:Family="Swiss" ss:Color="#000000"/>
   <Interior ss:Color="#D9D9D9" ss:Pattern="Solid"/>
  </Style>
  <Style ss:ID="s33">
   <Font ss:FontName="Calibri" x:Family="Swiss" ss:Color="#000000"/>
   <Interior ss:Color="#808080" ss:Pattern="Solid"/>
  </Style>
  <Style ss:ID="s34">
   <Alignment ss:Horizontal="Center" ss:Vertical="Center"/>
   <Borders>
    <Border ss:Position="Bottom" ss:LineStyle="Continuous" ss:Weight="1"/>
    <Border ss:Position="Left" ss:LineStyle="Continuous" ss:Weight="1"/>
    <Border ss:Position="Right" ss:LineStyle="Continuous" ss:Weight="1"/>
    <Border ss:Position="Top" ss:LineStyle="Continuous" ss:Weight="1"/>
   </Borders>
   <Font ss:FontName="Calibri" x:Family="Swiss" ss:Color="#000000" ss:Bold="1"/>
   <Interior/>
  </Style>
  <Style ss:ID="s35">
   <Alignment ss:Horizontal="Center" ss:Vertical="Center" ss:WrapText="1"/>
   <Borders>
    <Border ss:Position="Bottom" ss:LineStyle="Continuous" ss:Weight="1"/>
    <Border ss:Position="Left" ss:LineStyle="Continuous" ss:Weight="1"/>
    <Border ss:Position="Right" ss:LineStyle="Continuous" ss:Weight="1"/>
    <Border ss:Position="Top" ss:LineStyle="Continuous" ss:Weight="1"/>
   </Borders>
   <Font ss:FontName="Calibri" x:Family="Swiss" ss:Color="#000000" ss:Bold="1"/>
   <Interior/>
  </Style>
  <Style ss:ID="s36">
   <Alignment ss:Horizontal="Center" ss:Vertical="Center" ss:WrapText="1"/>
   <Borders>
    <Border ss:Position="Bottom" ss:LineStyle="Continuous" ss:Weight="2"/>
    <Border ss:Position="Left" ss:LineStyle="Continuous" ss:Weight="2"/>
    <Border ss:Position="Right" ss:LineStyle="Continuous" ss:Weight="2"/>
    <Border ss:Position="Top" ss:LineStyle="Continuous" ss:Weight="2"/>
   </Borders>
   <Font ss:FontName="Calibri" x:Family="Swiss" ss:Color="#000000" ss:Bold="1"/>
  </Style>
  <Style ss:ID="s37">
   <Alignment ss:Horizontal="Center" ss:Vertical="Center" ss:WrapText="1"/>
   <Borders>
    <Border ss:Position="Bottom" ss:LineStyle="Continuous" ss:Weight="2"/>
    <Border ss:Position="Right" ss:LineStyle="Continuous" ss:Weight="2"/>
    <Border ss:Position="Top" ss:LineStyle="Continuous" ss:Weight="2"/>
   </Borders>
   <Font ss:FontName="Calibri" x:Family="Swiss" ss:Color="#000000" ss:Bold="1"/>
  </Style>
  <Style ss:ID="s38">
   <Alignment ss:Vertical="Center" ss:WrapText="1"/>
   <Borders>
    <Border ss:Position="Bottom" ss:LineStyle="Continuous" ss:Weight="2"/>
    <Border ss:Position="Right" ss:LineStyle="Continuous" ss:Weight="2"/>
    <Border ss:Position="Top" ss:LineStyle="Continuous" ss:Weight="2"/>
   </Borders>
   <Font ss:FontName="Calibri" x:Family="Swiss" ss:Color="#000000" ss:Bold="1"/>
  </Style>
  <Style ss:ID="s39">
   <Alignment ss:Horizontal="Left" ss:Vertical="Center" ss:Indent="1" ss:WrapText="1"/>
   <Borders>
    <Border ss:Position="Bottom" ss:LineStyle="Continuous" ss:Weight="2"/>
    <Border ss:Position="Left" ss:LineStyle="Continuous" ss:Weight="2"/>
    <Border ss:Position="Right" ss:LineStyle="Continuous" ss:Weight="2"/>
   </Borders>
   <Font ss:FontName="Calibri" x:Family="Swiss" ss:Color="#000000" ss:Bold="1"/>
   <Interior ss:Color="#CC0000" ss:Pattern="Solid"/>
  </Style>
  <Style ss:ID="s40">
   <Alignment ss:Horizontal="Left" ss:Vertical="Center" ss:Indent="1" ss:WrapText="1"/>
   <Borders>
    <Border ss:Position="Bottom" ss:LineStyle="Continuous" ss:Weight="2"/>
    <Border ss:Position="Right" ss:LineStyle="Continuous" ss:Weight="2"/>
   </Borders>
   <Font ss:FontName="Calibri" x:Family="Swiss" ss:Color="#000000" ss:Bold="1"/>
   <Interior ss:Color="#CC0000" ss:Pattern="Solid"/>
  </Style>
  <Style ss:ID="s41">
   <Alignment ss:Vertical="Center" ss:WrapText="1"/>
   <Borders>
    <Border ss:Position="Bottom" ss:LineStyle="Continuous" ss:Weight="2"/>
    <Border ss:Position="Right" ss:LineStyle="Continuous" ss:Weight="2"/>
   </Borders>
   <Font ss:FontName="Calibri" x:Family="Swiss" ss:Color="#000000"/>
  </Style>
  <Style ss:ID="s42">
   <Alignment ss:Horizontal="Center" ss:Vertical="Center"/>
   <Font ss:FontName="Calibri" x:Family="Swiss" ss:Color="#000000" ss:Bold="1"/>
   <Interior ss:Color="#008000" ss:Pattern="Solid"/>
  </Style>
  <Style ss:ID="s43">
   <Alignment ss:Horizontal="Center" ss:Vertical="Center"/>
   <Font ss:FontName="Calibri" x:Family="Swiss" ss:Color="#000000" ss:Bold="1"/>
   <Interior ss:Color="#00B050" ss:Pattern="Solid"/>
  </Style>
  <Style ss:ID="s44">
   <Alignment ss:Horizontal="Center" ss:Vertical="Center"/>
   <Font ss:FontName="Calibri" x:Family="Swiss" ss:Color="#000000" ss:Bold="1"/>
   <Interior ss:Color="#92D050" ss:Pattern="Solid"/>
  </Style>
  <Style ss:ID="s45">
   <Alignment ss:Vertical="Center" ss:WrapText="1"/>
   <Borders>
    <Border ss:Position="Right" ss:LineStyle="Continuous" ss:Weight="2"/>
   </Borders>
   <Font ss:FontName="Calibri" x:Family="Swiss" ss:Color="#000000"/>
   <Interior ss:Color="#D9D9D9" ss:Pattern="Solid"/>
  </Style>
  <Style ss:ID="s46">
   <Alignment ss:Horizontal="Center" ss:Vertical="Center"/>
   <Font ss:FontName="Calibri" x:Family="Swiss" ss:Color="#000000" ss:Bold="1"/>
   <Interior ss:Color="#C4D79B" ss:Pattern="Solid"/>
  </Style>
  <Style ss:ID="s47">
   <Alignment ss:Horizontal="Center" ss:Vertical="Center"/>
   <Font ss:FontName="Calibri" x:Family="Swiss" ss:Color="#000000" ss:Bold="1"/>
   <Interior ss:Color="#FF9999" ss:Pattern="Solid"/>
  </Style>
  <Style ss:ID="s48">
   <Alignment ss:Horizontal="Center" ss:Vertical="Center"/>
   <Font ss:FontName="Calibri" x:Family="Swiss" ss:Color="#000000" ss:Bold="1"/>
   <Interior ss:Color="#FF5050" ss:Pattern="Solid"/>
  </Style>
  <Style ss:ID="s49">
   <Alignment ss:Horizontal="Center" ss:Vertical="Center"/>
   <Font ss:FontName="Calibri" x:Family="Swiss" ss:Color="#000000" ss:Bold="1"/>
   <Interior ss:Color="#FF0000" ss:Pattern="Solid"/>
  </Style>
  <Style ss:ID="s50">
   <Alignment ss:Horizontal="Center" ss:Vertical="Center"/>
   <Font ss:FontName="Calibri" x:Family="Swiss" ss:Color="#000000" ss:Bold="1"/>
   <Interior ss:Color="#CC0000" ss:Pattern="Solid"/>
  </Style>
  <Style ss:ID="s51">
   <Alignment ss:Vertical="Center" ss:WrapText="1"/>
   <Borders>
    <Border ss:Position="Bottom" ss:LineStyle="Continuous" ss:Weight="2"/>
    <Border ss:Position="Right" ss:LineStyle="Continuous" ss:Weight="2"/>
   </Borders>
   <Font ss:FontName="Calibri" x:Family="Swiss" ss:Color="#000000"/>
   <Interior ss:Color="#D9D9D9" ss:Pattern="Solid"/>
  </Style>
  <Style ss:ID="s52">
   <Alignment ss:Horizontal="Left" ss:Vertical="Center" ss:Indent="1" ss:WrapText="1"/>
   <Borders>
    <Border ss:Position="Bottom" ss:LineStyle="Continuous" ss:Weight="2"/>
    <Border ss:Position="Left" ss:LineStyle="Continuous" ss:Weight="2"/>
    <Border ss:Position="Right" ss:LineStyle="Continuous" ss:Weight="2"/>
   </Borders>
   <Font ss:FontName="Calibri" x:Family="Swiss" ss:Color="#000000" ss:Bold="1"/>
   <Interior ss:Color="#FF0000" ss:Pattern="Solid"/>
  </Style>
  <Style ss:ID="s53">
   <Alignment ss:Horizontal="Left" ss:Vertical="Center" ss:Indent="1" ss:WrapText="1"/>
   <Borders>
    <Border ss:Position="Bottom" ss:LineStyle="Continuous" ss:Weight="2"/>
    <Border ss:Position="Right" ss:LineStyle="Continuous" ss:Weight="2"/>
   </Borders>
   <Font ss:FontName="Calibri" x:Family="Swiss" ss:Color="#000000" ss:Bold="1"/>
   <Interior ss:Color="#FF0000" ss:Pattern="Solid"/>
  </Style>
  <Style ss:ID="s54">
   <Alignment ss:Horizontal="Left" ss:Vertical="Center" ss:Indent="1" ss:WrapText="1"/>
   <Borders>
    <Border ss:Position="Bottom" ss:LineStyle="Continuous" ss:Weight="2"/>
    <Border ss:Position="Left" ss:LineStyle="Continuous" ss:Weight="2"/>
    <Border ss:Position="Right" ss:LineStyle="Continuous" ss:Weight="2"/>
   </Borders>
   <Font ss:FontName="Calibri" x:Family="Swiss" ss:Color="#000000"/>
   <Interior ss:Color="#FF0000" ss:Pattern="Solid"/>
  </Style>
  <Style ss:ID="s55">
   <Alignment ss:Horizontal="Left" ss:Vertical="Center" ss:Indent="1" ss:WrapText="1"/>
   <Borders>
    <Border ss:Position="Bottom" ss:LineStyle="Continuous" ss:Weight="2"/>
    <Border ss:Position="Right" ss:LineStyle="Continuous" ss:Weight="2"/>
   </Borders>
   <Font ss:FontName="Calibri" x:Family="Swiss" ss:Color="#000000" ss:Bold="1"/>
   <Interior ss:Color="#FF5050" ss:Pattern="Solid"/>
  </Style>
  <Style ss:ID="s56">
   <Alignment ss:Horizontal="Left" ss:Vertical="Center" ss:Indent="1" ss:WrapText="1"/>
   <Borders>
    <Border ss:Position="Bottom" ss:LineStyle="Continuous" ss:Weight="2"/>
    <Border ss:Position="Left" ss:LineStyle="Continuous" ss:Weight="2"/>
    <Border ss:Position="Right" ss:LineStyle="Continuous" ss:Weight="2"/>
   </Borders>
   <Font ss:FontName="Calibri" x:Family="Swiss" ss:Color="#000000" ss:Bold="1"/>
   <Interior ss:Color="#FF5050" ss:Pattern="Solid"/>
  </Style>
  <Style ss:ID="s57">
   <Alignment ss:Horizontal="Left" ss:Vertical="Center" ss:Indent="1" ss:WrapText="1"/>
   <Borders>
    <Border ss:Position="Bottom" ss:LineStyle="Continuous" ss:Weight="2"/>
    <Border ss:Position="Left" ss:LineStyle="Continuous" ss:Weight="2"/>
    <Border ss:Position="Right" ss:LineStyle="Continuous" ss:Weight="2"/>
   </Borders>
   <Font ss:FontName="Calibri" x:Family="Swiss" ss:Color="#000000"/>
   <Interior ss:Color="#FF5050" ss:Pattern="Solid"/>
  </Style>
  <Style ss:ID="s58">
   <Alignment ss:Vertical="Center" ss:WrapText="1"/>
   <Borders>
    <Border ss:Position="Right" ss:LineStyle="Continuous" ss:Weight="2"/>
   </Borders>
   <Font ss:FontName="Calibri" x:Family="Swiss" ss:Color="#000000"/>
  </Style>
  <Style ss:ID="s59">
   <Alignment ss:Horizontal="Left" ss:Vertical="Center" ss:Indent="1" ss:WrapText="1"/>
   <Borders>
    <Border ss:Position="Bottom" ss:LineStyle="Continuous" ss:Weight="2"/>
    <Border ss:Position="Left" ss:LineStyle="Continuous" ss:Weight="2"/>
    <Border ss:Position="Right" ss:LineStyle="Continuous" ss:Weight="2"/>
   </Borders>
   <Font ss:FontName="Calibri" x:Family="Swiss" ss:Color="#000000"/>
   <Interior ss:Color="#FF9999" ss:Pattern="Solid"/>
  </Style>
  <Style ss:ID="s60">
   <Alignment ss:Horizontal="Left" ss:Vertical="Center" ss:Indent="1" ss:WrapText="1"/>
   <Borders>
    <Border ss:Position="Bottom" ss:LineStyle="Continuous" ss:Weight="2"/>
    <Border ss:Position="Left" ss:LineStyle="Continuous" ss:Weight="2"/>
    <Border ss:Position="Right" ss:LineStyle="Continuous" ss:Weight="2"/>
   </Borders>
   <Font ss:FontName="Calibri" x:Family="Swiss" ss:Color="#000000"/>
   <Interior ss:Color="#92D050" ss:Pattern="Solid"/>
  </Style>
  <Style ss:ID="s61">
   <Alignment ss:Horizontal="Left" ss:Vertical="Center" ss:Indent="1" ss:WrapText="1"/>
   <Borders>
    <Border ss:Position="Bottom" ss:LineStyle="Continuous" ss:Weight="2"/>
    <Border ss:Position="Right" ss:LineStyle="Continuous" ss:Weight="2"/>
   </Borders>
   <Font ss:FontName="Calibri" x:Family="Swiss" ss:Color="#000000" ss:Bold="1"/>
   <Interior ss:Color="#00B050" ss:Pattern="Solid"/>
  </Style>
  <Style ss:ID="s62">
   <Alignment ss:Horizontal="Left" ss:Vertical="Center" ss:Indent="1" ss:WrapText="1"/>
   <Borders>
    <Border ss:Position="Bottom" ss:LineStyle="Continuous" ss:Weight="2"/>
    <Border ss:Position="Left" ss:LineStyle="Continuous" ss:Weight="2"/>
    <Border ss:Position="Right" ss:LineStyle="Continuous" ss:Weight="2"/>
   </Borders>
   <Font ss:FontName="Calibri" x:Family="Swiss" ss:Color="#000000" ss:Bold="1"/>
   <Interior ss:Color="#92D050" ss:Pattern="Solid"/>
  </Style>
  <Style ss:ID="s63">
   <Alignment ss:Horizontal="Left" ss:Vertical="Center" ss:Indent="1" ss:WrapText="1"/>
   <Borders>
    <Border ss:Position="Bottom" ss:LineStyle="Continuous" ss:Weight="2"/>
    <Border ss:Position="Left" ss:LineStyle="Continuous" ss:Weight="2"/>
    <Border ss:Position="Right" ss:LineStyle="Continuous" ss:Weight="2"/>
   </Borders>
   <Font ss:FontName="Calibri" x:Family="Swiss" ss:Color="#000000" ss:Bold="1"/>
   <Interior ss:Color="#00B050" ss:Pattern="Solid"/>
  </Style>
  <Style ss:ID="s64">
   <Alignment ss:Horizontal="Left" ss:Vertical="Center" ss:Indent="1" ss:WrapText="1"/>
   <Borders>
    <Border ss:Position="Bottom" ss:LineStyle="Continuous" ss:Weight="2"/>
    <Border ss:Position="Right" ss:LineStyle="Continuous" ss:Weight="2"/>
   </Borders>
   <Font ss:FontName="Calibri" x:Family="Swiss" ss:Color="#000000"/>
   <Interior ss:Color="#92D050" ss:Pattern="Solid"/>
  </Style>
  <Style ss:ID="s65">
   <Alignment ss:Horizontal="Left" ss:Vertical="Center" ss:Indent="1" ss:WrapText="1"/>
   <Borders>
    <Border ss:Position="Bottom" ss:LineStyle="Continuous" ss:Weight="2"/>
    <Border ss:Position="Right" ss:LineStyle="Continuous" ss:Weight="2"/>
   </Borders>
   <Font ss:FontName="Calibri" x:Family="Swiss" ss:Color="#000000" ss:Bold="1"/>
   <Interior ss:Color="#92D050" ss:Pattern="Solid"/>
  </Style>
  <Style ss:ID="s66">
   <Alignment ss:Horizontal="Left" ss:Vertical="Center" ss:Indent="1" ss:WrapText="1"/>
   <Borders>
    <Border ss:Position="Bottom" ss:LineStyle="Continuous" ss:Weight="2"/>
    <Border ss:Position="Left" ss:LineStyle="Continuous" ss:Weight="2"/>
    <Border ss:Position="Right" ss:LineStyle="Continuous" ss:Weight="2"/>
   </Borders>
   <Font ss:FontName="Calibri" x:Family="Swiss" ss:Color="#000000"/>
   <Interior ss:Color="#00B050" ss:Pattern="Solid"/>
  </Style>
  <Style ss:ID="s67">
   <Alignment ss:Horizontal="Left" ss:Vertical="Center" ss:Indent="1" ss:WrapText="1"/>
   <Borders>
    <Border ss:Position="Bottom" ss:LineStyle="Continuous" ss:Weight="2"/>
    <Border ss:Position="Right" ss:LineStyle="Continuous" ss:Weight="2"/>
   </Borders>
   <Font ss:FontName="Calibri" x:Family="Swiss" ss:Color="#000000" ss:Bold="1"/>
   <Interior ss:Color="#008000" ss:Pattern="Solid"/>
  </Style>
  <Style ss:ID="s68">
   <Alignment ss:Horizontal="Left" ss:Vertical="Center" ss:Indent="1" ss:WrapText="1"/>
   <Borders>
    <Border ss:Position="Bottom" ss:LineStyle="Continuous" ss:Weight="2"/>
    <Border ss:Position="Left" ss:LineStyle="Continuous" ss:Weight="2"/>
    <Border ss:Position="Right" ss:LineStyle="Continuous" ss:Weight="2"/>
   </Borders>
   <Font ss:FontName="Calibri" x:Family="Swiss" ss:Color="#000000" ss:Bold="1"/>
   <Interior ss:Color="#008000" ss:Pattern="Solid"/>
  </Style>
  <Style ss:ID="s69">
   <Alignment ss:Horizontal="Left" ss:Vertical="Center" ss:Indent="1" ss:WrapText="1"/>
   <Borders>
    <Border ss:Position="Bottom" ss:LineStyle="Continuous" ss:Weight="2"/>
    <Border ss:Position="Right" ss:LineStyle="Continuous" ss:Weight="2"/>
   </Borders>
   <Font ss:FontName="Calibri" x:Family="Swiss" ss:Color="#000000"/>
   <Interior ss:Color="#00B050" ss:Pattern="Solid"/>
  </Style>
  <Style ss:ID="s70">
   <Alignment ss:Horizontal="Left" ss:Vertical="Center" ss:Indent="1" ss:WrapText="1"/>
   <Borders>
    <Border ss:Position="Bottom" ss:LineStyle="Continuous" ss:Weight="2"/>
    <Border ss:Position="Left" ss:LineStyle="Continuous" ss:Weight="2"/>
    <Border ss:Position="Right" ss:LineStyle="Continuous" ss:Weight="2"/>
   </Borders>
   <Font ss:FontName="Calibri" x:Family="Swiss" ss:Color="#000000"/>
   <Interior ss:Color="#008000" ss:Pattern="Solid"/>
  </Style>
  <Style ss:ID="s71">
   <Alignment ss:Vertical="Center" ss:WrapText="1"/>
   <Borders>
    <Border ss:Position="Bottom" ss:LineStyle="Continuous" ss:Weight="2"/>
    <Border ss:Position="Right" ss:LineStyle="Continuous" ss:Weight="2"/>
   </Borders>
   <Font ss:FontName="Calibri" x:Family="Swiss" ss:Color="#000000"/>
   <Interior ss:Color="#D9D9D9" ss:Pattern="Solid"/>
  </Style>
  <Style ss:ID="s107">
   <Alignment ss:Horizontal="Left" ss:Vertical="Bottom" ss:WrapText="1"/>
   <Font ss:FontName="Calibri" x:Family="Swiss" ss:Color="#000000"/>
  </Style>
  <Style ss:ID="s132">
   <Alignment ss:Horizontal="Left" ss:Vertical="Center" ss:WrapText="1"/>
   <Font ss:FontName="Calibri" x:Family="Swiss" ss:Color="#000000"/>
  </Style>
 </Styles>
 <Worksheet ss:Name="Table S1">
  <Table ss:ExpandedColumnCount="34" ss:ExpandedRowCount="34786" x:FullColumns="1" x:FullRows="1" ss:StyleID="s16">
   <Column ss:StyleID="s16" ss:AutoFitWidth="0" ss:Width="300"/>
   <Column ss:StyleID="s16" ss:Width="96"/>
   <Column ss:StyleID="s18" ss:Width="37.5"/>
   <Column ss:StyleID="s18" ss:AutoFitWidth="0" ss:Width="44.25"/>
   <Column ss:StyleID="s18" ss:Width="37.5"/>
   <Column ss:StyleID="s18" ss:AutoFitWidth="0" ss:Width="47.25"/>
   <Row>
    <Cell ss:MergeAcross="5" ss:MergeDown="1" ss:StyleID="s107"><ss:Data ss:Type="String" xmlns="http://www.w3.org/TR/REC-html40"><B><Font html:Color="#000000">Table S1.</Font></B><Font html:Color="#000000"> List of all the differentially expressed genes, with respective GO annotation, in at least one UV dose (BH adjusted, p &lt; 0.05 and 0.01) with the M value (log2 fold change) and adjusted p value for each dose (204 or 220 J/m2). </Font></ss:Data></Cell>
    <Cell ss:StyleID="s30"/>
    <Cell ss:StyleID="s30"/>
    <Cell ss:StyleID="s30"/>
    <Cell ss:StyleID="s30"/>
    <Cell ss:StyleID="s30"/>
    <Cell ss:StyleID="s30"/>
    <Cell ss:StyleID="s30"/>
    <Cell ss:StyleID="s30"/>
    <Cell ss:StyleID="s30"/>
    <Cell ss:StyleID="s30"/>
    <Cell ss:StyleID="s30"/>
    <Cell ss:StyleID="s30"/>
    <Cell ss:StyleID="s18"/>
    <Cell ss:StyleID="s18"/>
    <Cell ss:StyleID="s18"/>
    <Cell ss:StyleID="s18"/>
    <Cell ss:StyleID="s18"/>
    <Cell ss:StyleID="s18"/>
    <Cell ss:StyleID="s18"/>
    <Cell ss:StyleID="s18"/>
    <Cell ss:StyleID="s18"/>
    <Cell ss:StyleID="s18"/>
    <Cell ss:StyleID="s18"/>
    <Cell ss:StyleID="s18"/>
    <Cell ss:StyleID="s18"/>
    <Cell ss:StyleID="s18"/>
    <Cell ss:StyleID="s18"/>
    <Cell ss:StyleID="s18"/>
   </Row>
   <Row>
    <Cell ss:Index="7" ss:StyleID="s30"/>
    <Cell ss:StyleID="s30"/>
    <Cell ss:StyleID="s30"/>
    <Cell ss:StyleID="s30"/>
    <Cell ss:StyleID="s30"/>
    <Cell ss:StyleID="s30"/>
    <Cell ss:StyleID="s30"/>
    <Cell ss:StyleID="s30"/>
    <Cell ss:StyleID="s30"/>
    <Cell ss:StyleID="s30"/>
    <Cell ss:StyleID="s30"/>
    <Cell ss:StyleID="s30"/>
   </Row>
   <Row>
    <Cell ss:StyleID="s31"/>
    <Cell ss:StyleID="s31"/>
    <Cell ss:StyleID="s31"/>
    <Cell ss:StyleID="s31"/>
    <Cell ss:StyleID="s31"/>
    <Cell ss:StyleID="s31"/>
    <Cell ss:StyleID="s30"/>
    <Cell ss:StyleID="s30"/>
    <Cell ss:StyleID="s30"/>
    <Cell ss:StyleID="s30"/>
    <Cell ss:StyleID="s30"/>
    <Cell ss:StyleID="s30"/>
    <Cell ss:StyleID="s30"/>
    <Cell ss:StyleID="s30"/>
    <Cell ss:StyleID="s30"/>
    <Cell ss:StyleID="s30"/>
    <Cell ss:StyleID="s30"/>
    <Cell ss:StyleID="s30"/>
   </Row>
   <Row>
    <Cell ss:Index="3" ss:StyleID="s16"><Data ss:Type="String">legend: </Data></Cell>
    <Cell ss:StyleID="s32"><Data ss:Type="String">ajdjusted p &lt; 0.05</Data></Cell>
    <Cell ss:StyleID="s32"/>
    <Cell ss:StyleID="s16"/>
   </Row>
   <Row>
    <Cell ss:Index="3" ss:StyleID="s16"/>
    <Cell ss:StyleID="s33"><Data ss:Type="String">adjusted p &lt; 0.01</Data></Cell>
    <Cell ss:StyleID="s33"/>
    <Cell ss:StyleID="s16"/>
   </Row>
   <Row ss:Index="7">
    <Cell ss:Index="3" ss:MergeAcross="1" ss:StyleID="m169839744"><Data ss:Type="String">204 J/m2</Data></Cell>
    <Cell ss:MergeAcross="1" ss:StyleID="m169839764"><Data ss:Type="String">220 J/m2</Data></Cell>
   </Row>
   <Row ss:AutoFitHeight="0" ss:Height="27.75">
    <Cell ss:StyleID="s20"><Data ss:Type="String">Annotation</Data></Cell>
    <Cell ss:StyleID="s20"><Data ss:Type="String">Sequence ID</Data></Cell>
    <Cell ss:StyleID="s34"><Data ss:Type="String">M value</Data></Cell>
    <Cell ss:StyleID="s35"><Data ss:Type="String">Adjusted p-value</Data></Cell>
    <Cell ss:StyleID="s34"><Data ss:Type="String">M value</Data></Cell>
    <Cell ss:StyleID="s35"><Data ss:Type="String">Adjusted p-value</Data></Cell>
   </Row>
   <Row>
    <Cell ss:StyleID="s21"/>
    <Cell ss:StyleID="s21"><Data ss:Type="String">contig00093</Data></Cell>
    <Cell ss:StyleID="s24"><Data ss:Type="Number">0.85592999999999997</Data></Cell>
    <Cell ss:StyleID="s25"><Data ss:Type="Number">6.2399000000000003E-2</Data></Cell>
    <Cell ss:StyleID="s24"><Data ss:Type="Number">0.97399000000000002</Data></Cell>
    <Cell ss:StyleID="s25"><Data ss:Type="Number">4.0094999999999999E-2</Data></Cell>
   </Row>
   <Row>
    <Cell ss:StyleID="s22"/>
    <Cell ss:StyleID="s22"><Data ss:Type="String">contig00161</Data></Cell>
    <Cell ss:StyleID="s26"><Data ss:Type="Number">2.0905999999999998</Data></Cell>
    <Cell ss:StyleID="s27"><Data ss:Type="Number">5.5947999999999996E-3</Data></Cell>
    <Cell ss:StyleID="s26"><Data ss:Type="Number">2.2843</Data></Cell>
    <Cell ss:StyleID="s27"><Data ss:Type="Number">3.2071000000000001E-3</Data></Cell>
   </Row>
   <Row>
    <Cell ss:StyleID="s22"><Data ss:Type="String">reverse transcriptase-like protein</Data></Cell>
    <Cell ss:StyleID="s22"><Data ss:Type="String">contig00356</Data></Cell>
    <Cell ss:StyleID="s26"><Data ss:Type="Number">-1.5223</Data></Cell>
    <Cell ss:StyleID="s27"><Data ss:Type="Number">1.2614E-2</Data></Cell>
    <Cell ss:StyleID="s26"><Data ss:Type="Number">-1.4933000000000001</Data></Cell>
    <Cell ss:StyleID="s27"><Data ss:Type="Number">1.2383E-2</Data></Cell>
   </Row>
   <Row>
    <Cell ss:StyleID="s22"/>
    <Cell ss:StyleID="s22"><Data ss:Type="String">contig00357</Data></Cell>
    <Cell ss:StyleID="s26"><Data ss:Type="Number">1.4837</Data></Cell>
    <Cell ss:StyleID="s27"><Data ss:Type="Number">3.7428000000000003E-2</Data></Cell>
    <Cell ss:StyleID="s26"><Data ss:Type="Number">1.5142</Data></Cell>
    <Cell ss:StyleID="s27"><Data ss:Type="Number">3.5201999999999997E-2</Data></Cell>
   </Row>
   <Row>
    <Cell ss:StyleID="s22"/>
    <Cell ss:StyleID="s22"><Data ss:Type="String">contig00367</Data></Cell>
    <Cell ss:StyleID="s26"><Data ss:Type="Number">2.1238999999999999</Data></Cell>
    <Cell ss:StyleID="s27"><Data ss:Type="Number">1.3348E-2</Data></Cell>
    <Cell ss:StyleID="s26"><Data ss:Type="Number">2.1332</Data></Cell>
    <Cell ss:StyleID="s27"><Data ss:Type="Number">1.1828999999999999E-2</Data></Cell>
   </Row>
   <Row>
    <Cell ss:StyleID="s22"/>
    <Cell ss:StyleID="s22"><Data ss:Type="String">contig00403</Data></Cell>
    <Cell ss:StyleID="s26"><Data ss:Type="Number">0.77556999999999998</Data></Cell>
    <Cell ss:StyleID="s27"><Data ss:Type="Number">8.9735999999999996E-2</Data></Cell>
    <Cell ss:StyleID="s26"><Data ss:Type="Number">0.95806000000000002</Data></Cell>
    <Cell ss:StyleID="s27"><Data ss:Type="Number">4.6078000000000001E-2</Data></Cell>
   </Row>
   <Row>
    <Cell ss:StyleID="s22"><Data ss:Type="String">prostaglandin d2 hematopoietic-like</Data></Cell>
    <Cell ss:StyleID="s22"><Data ss:Type="String">contig00453</Data></Cell>
    <Cell ss:StyleID="s26"><Data ss:Type="Number">1.2212000000000001</Data></Cell>
    <Cell ss:StyleID="s27"><Data ss:Type="Number">4.0146000000000001E-2</Data></Cell>
    <Cell ss:StyleID="s26"><Data ss:Type="Number">1.052</Data></Cell>
    <Cell ss:StyleID="s27"><Data ss:Type="Number">6.7764000000000005E-2</Data></Cell>
   </Row>
   <Row>
    <Cell ss:StyleID="s22"/>
    <Cell ss:StyleID="s22"><Data ss:Type="String">contig00626</Data></Cell>
    <Cell ss:StyleID="s26"><Data ss:Type="Number">-1.0632999999999999</Data></Cell>
    <Cell ss:StyleID="s27"><Data ss:Type="Number">4.8615999999999999E-2</Data></Cell>
    <Cell ss:StyleID="s26"><Data ss:Type="Number">-0.54323999999999995</Data></Cell>
    <Cell ss:StyleID="s27"><Data ss:Type="Number">0.29980000000000001</Data></Cell>
   </Row>
   <Row>
    <Cell ss:StyleID="s22"/>
    <Cell ss:StyleID="s22"><Data ss:Type="String">contig00681</Data></Cell>
    <Cell ss:StyleID="s26"><Data ss:Type="Number">-1.0903</Data></Cell>
    <Cell ss:StyleID="s27"><Data ss:Type="Number">3.007E-2</Data></Cell>
    <Cell ss:StyleID="s26"><Data ss:Type="Number">-1.0566</Data></Cell>
    <Cell ss:StyleID="s27"><Data ss:Type="Number">3.3174000000000002E-2</Data></Cell>
   </Row>
   <Row>
    <Cell ss:StyleID="s22"/>
    <Cell ss:StyleID="s22"><Data ss:Type="String">contig00751</Data></Cell>
    <Cell ss:StyleID="s26"><Data ss:Type="Number">0.94237000000000004</Data></Cell>
    <Cell ss:StyleID="s27"><Data ss:Type="Number">5.33E-2</Data></Cell>
    <Cell ss:StyleID="s26"><Data ss:Type="Number">1.1267</Data></Cell>
    <Cell ss:StyleID="s27"><Data ss:Type="Number">2.9378000000000001E-2</Data></Cell>
   </Row>
   <Row>
    <Cell ss:StyleID="s22"/>
    <Cell ss:StyleID="s22"><Data ss:Type="String">contig00899</Data></Cell>
    <Cell ss:StyleID="s26"><Data ss:Type="Number">-0.82003000000000004</Data></Cell>
    <Cell ss:StyleID="s27"><Data ss:Type="Number">7.1636000000000005E-2</Data></Cell>
    <Cell ss:StyleID="s26"><Data ss:Type="Number">-1.0662</Data></Cell>
    <Cell ss:StyleID="s27"><Data ss:Type="Number">2.9565000000000001E-2</Data></Cell>
   </Row>
   <Row>
    <Cell ss:StyleID="s22"><Data ss:Type="String">atp-binding sub-family b (mdr tap) member 4</Data></Cell>
    <Cell ss:StyleID="s22"><Data ss:Type="String">contig01025</Data></Cell>
    <Cell ss:StyleID="s26"><Data ss:Type="Number">1.4132</Data></Cell>
    <Cell ss:StyleID="s27"><Data ss:Type="Number">2.9637E-2</Data></Cell>
    <Cell ss:StyleID="s26"><Data ss:Type="Number">1.4078999999999999</Data></Cell>
    <Cell ss:StyleID="s27"><Data ss:Type="Number">2.9175E-2</Data></Cell>
   </Row>
   <Row>
    <Cell ss:StyleID="s22"><Data ss:Type="String">b chain structure of p-glycoprotein reveals a molecular basis for poly-specific drug binding</Data></Cell>
    <Cell ss:StyleID="s22"><Data ss:Type="String">contig01028</Data></Cell>
    <Cell ss:StyleID="s26"><Data ss:Type="Number">1.4454</Data></Cell>
    <Cell ss:StyleID="s27"><Data ss:Type="Number">3.5874000000000003E-2</Data></Cell>
    <Cell ss:StyleID="s26"><Data ss:Type="Number">1.5270999999999999</Data></Cell>
    <Cell ss:StyleID="s27"><Data ss:Type="Number">3.0124999999999999E-2</Data></Cell>
   </Row>
   <Row>
    <Cell ss:StyleID="s22"/>
    <Cell ss:StyleID="s22"><Data ss:Type="String">contig01033</Data></Cell>
    <Cell ss:StyleID="s26"><Data ss:Type="Number">0.61367000000000005</Data></Cell>
    <Cell ss:StyleID="s27"><Data ss:Type="Number">0.14480999999999999</Data></Cell>
    <Cell ss:StyleID="s26"><Data ss:Type="Number">0.90500000000000003</Data></Cell>
    <Cell ss:StyleID="s27"><Data ss:Type="Number">4.4087000000000001E-2</Data></Cell>
   </Row>
   <Row>
    <Cell ss:StyleID="s22"><Data ss:Type="String">nuclear factor related to kappa-b-binding protein</Data></Cell>
    <Cell ss:StyleID="s22"><Data ss:Type="String">contig01081</Data></Cell>
    <Cell ss:StyleID="s26"><Data ss:Type="Number">-1.2637</Data></Cell>
    <Cell ss:StyleID="s27"><Data ss:Type="Number">2.7060000000000001E-2</Data></Cell>
    <Cell ss:StyleID="s26"><Data ss:Type="Number">-1.0086999999999999</Data></Cell>
    <Cell ss:StyleID="s27"><Data ss:Type="Number">5.7264000000000002E-2</Data></Cell>
   </Row>
   <Row>
    <Cell ss:StyleID="s22"/>
    <Cell ss:StyleID="s22"><Data ss:Type="String">contig01316</Data></Cell>
    <Cell ss:StyleID="s26"><Data ss:Type="Number">-1.8361000000000001</Data></Cell>
    <Cell ss:StyleID="s27"><Data ss:Type="Number">1.7068E-2</Data></Cell>
    <Cell ss:StyleID="s26"><Data ss:Type="Number">-1.7544</Data></Cell>
    <Cell ss:StyleID="s27"><Data ss:Type="Number">1.9189000000000001E-2</Data></Cell>
   </Row>
   <Row>
    <Cell ss:StyleID="s22"><Data ss:Type="String">eater</Data></Cell>
    <Cell ss:StyleID="s22"><Data ss:Type="String">contig01411</Data></Cell>
    <Cell ss:StyleID="s26"><Data ss:Type="Number">-1.1988000000000001</Data></Cell>
    <Cell ss:StyleID="s27"><Data ss:Type="Number">0.19746</Data></Cell>
    <Cell ss:StyleID="s26"><Data ss:Type="Number">-1.9835</Data></Cell>
    <Cell ss:StyleID="s27"><Data ss:Type="Number">4.4852000000000003E-2</Data></Cell>
   </Row>
   <Row>
    <Cell ss:StyleID="s22"><Data ss:Type="String">epidermal growth factor receptor</Data></Cell>
    <Cell ss:StyleID="s22"><Data ss:Type="String">contig01415</Data></Cell>
    <Cell ss:StyleID="s26"><Data ss:Type="Number">-0.80371000000000004</Data></Cell>
    <Cell ss:StyleID="s27"><Data ss:Type="Number">0.11094</Data></Cell>
    <Cell ss:StyleID="s26"><Data ss:Type="Number">-1.1637</Data></Cell>
    <Cell ss:StyleID="s27"><Data ss:Type="Number">3.3758000000000003E-2</Data></Cell>
   </Row>
   <Row>
    <Cell ss:StyleID="s22"><Data ss:Type="String">prostaglandin d2 hematopoietic-like</Data></Cell>
    <Cell ss:StyleID="s22"><Data ss:Type="String">contig01426</Data></Cell>
    <Cell ss:StyleID="s26"><Data ss:Type="Number">3.0642999999999998</Data></Cell>
    <Cell ss:StyleID="s27"><Data ss:Type="Number">6.0061000000000003E-3</Data></Cell>
    <Cell ss:StyleID="s26"><Data ss:Type="Number">3.2088000000000001</Data></Cell>
    <Cell ss:StyleID="s27"><Data ss:Type="Number">4.4158000000000001E-3</Data></Cell>
   </Row>
   <Row>
    <Cell ss:StyleID="s22"><Data ss:Type="String">na</Data></Cell>
    <Cell ss:StyleID="s22"><Data ss:Type="String">contig01542</Data></Cell>
    <Cell ss:StyleID="s26"><Data ss:Type="Number">-1.3205</Data></Cell>
    <Cell ss:StyleID="s27"><Data ss:Type="Number">5.8173000000000002E-2</Data></Cell>
    <Cell ss:StyleID="s26"><Data ss:Type="Number">-1.512</Data></Cell>
    <Cell ss:StyleID="s27"><Data ss:Type="Number">3.6787E-2</Data></Cell>
   </Row>
   <Row>
    <Cell ss:StyleID="s22"/>
    <Cell ss:StyleID="s22"><Data ss:Type="String">contig01544</Data></Cell>
    <Cell ss:StyleID="s26"><Data ss:Type="Number">-1.6661999999999999</Data></Cell>
    <Cell ss:StyleID="s27"><Data ss:Type="Number">3.4842999999999999E-2</Data></Cell>
    <Cell ss:StyleID="s26"><Data ss:Type="Number">-1.4706999999999999</Data></Cell>
    <Cell ss:StyleID="s27"><Data ss:Type="Number">5.5162999999999997E-2</Data></Cell>
   </Row>
   <Row>
    <Cell ss:StyleID="s22"/>
    <Cell ss:StyleID="s22"><Data ss:Type="String">contig01677</Data></Cell>
    <Cell ss:StyleID="s26"><Data ss:Type="Number">1.5539000000000001</Data></Cell>
    <Cell ss:StyleID="s27"><Data ss:Type="Number">4.4434000000000001E-2</Data></Cell>
    <Cell ss:StyleID="s26"><Data ss:Type="Number">1.3785000000000001</Data></Cell>
    <Cell ss:StyleID="s27"><Data ss:Type="Number">6.5687999999999996E-2</Data></Cell>
   </Row>
   <Row>
    <Cell ss:StyleID="s22"/>
    <Cell ss:StyleID="s22"><Data ss:Type="String">contig01792</Data></Cell>
    <Cell ss:StyleID="s26"><Data ss:Type="Number">-2.0813000000000001</Data></Cell>
    <Cell ss:StyleID="s27"><Data ss:Type="Number">1.9721999999999999E-3</Data></Cell>
    <Cell ss:StyleID="s26"><Data ss:Type="Number">-1.6569</Data></Cell>
    <Cell ss:StyleID="s27"><Data ss:Type="Number">3.5834999999999999E-3</Data></Cell>
   </Row>
   <Row>
    <Cell ss:StyleID="s22"><Data ss:Type="String">thap domain-containing protein 2</Data></Cell>
    <Cell ss:StyleID="s22"><Data ss:Type="String">contig01873</Data></Cell>
    <Cell ss:StyleID="s26"><Data ss:Type="Number">-1.0149999999999999</Data></Cell>
    <Cell ss:StyleID="s27"><Data ss:Type="Number">3.007E-2</Data></Cell>
    <Cell ss:StyleID="s26"><Data ss:Type="Number">-0.83880999999999994</Data></Cell>
    <Cell ss:StyleID="s27"><Data ss:Type="Number">5.7202000000000003E-2</Data></Cell>
   </Row>
   <Row>
    <Cell ss:StyleID="s22"/>
    <Cell ss:StyleID="s22"><Data ss:Type="String">contig01882</Data></Cell>
    <Cell ss:StyleID="s26"><Data ss:Type="Number">-1.3344</Data></Cell>
    <Cell ss:StyleID="s27"><Data ss:Type="Number">4.9236000000000002E-2</Data></Cell>
    <Cell ss:StyleID="s26"><Data ss:Type="Number">-1.1375</Data></Cell>
    <Cell ss:StyleID="s27"><Data ss:Type="Number">8.3482000000000001E-2</Data></Cell>
   </Row>
   <Row>
    <Cell ss:StyleID="s22"><Data ss:Type="String">hypothetical protein TcasGA2_TC016257 [Tribolium castaneum]</Data></Cell>
    <Cell ss:StyleID="s22"><Data ss:Type="String">contig01992</Data></Cell>
    <Cell ss:StyleID="s26"><Data ss:Type="Number">1.405</Data></Cell>
    <Cell ss:StyleID="s27"><Data ss:Type="Number">1.7165E-2</Data></Cell>
    <Cell ss:StyleID="s26"><Data ss:Type="Number">1.4721</Data></Cell>
    <Cell ss:StyleID="s27"><Data ss:Type="Number">1.3398E-2</Data></Cell>
   </Row>
   <Row>
    <Cell ss:StyleID="s22"/>
    <Cell ss:StyleID="s22"><Data ss:Type="String">contig01993</Data></Cell>
    <Cell ss:StyleID="s26"><Data ss:Type="Number">1.3363</Data></Cell>
    <Cell ss:StyleID="s27"><Data ss:Type="Number">1.5426E-2</Data></Cell>
    <Cell ss:StyleID="s26"><Data ss:Type="Number">1.3923000000000001</Data></Cell>
    <Cell ss:StyleID="s27"><Data ss:Type="Number">1.1677E-2</Data></Cell>
   </Row>
   <Row>
    <Cell ss:StyleID="s22"><Data ss:Type="String">zinc finger and btb domain containing 43</Data></Cell>
    <Cell ss:StyleID="s22"><Data ss:Type="String">contig02018</Data></Cell>
    <Cell ss:StyleID="s26"><Data ss:Type="Number">-1.0801000000000001</Data></Cell>
    <Cell ss:StyleID="s27"><Data ss:Type="Number">3.0064E-2</Data></Cell>
    <Cell ss:StyleID="s26"><Data ss:Type="Number">-1.1805000000000001</Data></Cell>
    <Cell ss:StyleID="s27"><Data ss:Type="Number">2.0698000000000001E-2</Data></Cell>
   </Row>
   <Row>
    <Cell ss:StyleID="s22"/>
    <Cell ss:StyleID="s22"><Data ss:Type="String">contig02030</Data></Cell>
    <Cell ss:StyleID="s26"><Data ss:Type="Number">-0.96072000000000002</Data></Cell>
    <Cell ss:StyleID="s27"><Data ss:Type="Number">3.8051000000000001E-2</Data></Cell>
    <Cell ss:StyleID="s26"><Data ss:Type="Number">-0.73453000000000002</Data></Cell>
    <Cell ss:StyleID="s27"><Data ss:Type="Number">9.3275999999999998E-2</Data></Cell>
   </Row>
   <Row>
    <Cell ss:StyleID="s22"/>
    <Cell ss:StyleID="s22"><Data ss:Type="String">contig02070</Data></Cell>
    <Cell ss:StyleID="s26"><Data ss:Type="Number">-2.2294999999999998</Data></Cell>
    <Cell ss:StyleID="s27"><Data ss:Type="Number">3.8700000000000002E-3</Data></Cell>
    <Cell ss:StyleID="s26"><Data ss:Type="Number">-1.9721</Data></Cell>
    <Cell ss:StyleID="s27"><Data ss:Type="Number">5.7422000000000003E-3</Data></Cell>
   </Row>
   <Row>
    <Cell ss:StyleID="s22"><Data ss:Type="String">vitellogenin structural genes (yolk protein genes) family member (vit-1)-like</Data></Cell>
    <Cell ss:StyleID="s22"><Data ss:Type="String">contig02198</Data></Cell>
    <Cell ss:StyleID="s26"><Data ss:Type="Number">-2.1133000000000002</Data></Cell>
    <Cell ss:StyleID="s27"><Data ss:Type="Number">3.6547000000000003E-2</Data></Cell>
    <Cell ss:StyleID="s26"><Data ss:Type="Number">-2.0969000000000002</Data></Cell>
    <Cell ss:StyleID="s27"><Data ss:Type="Number">3.8247999999999997E-2</Data></Cell>
   </Row>
   <Row>
    <Cell ss:StyleID="s22"/>
    <Cell ss:StyleID="s22"><Data ss:Type="String">contig02277</Data></Cell>
    <Cell ss:StyleID="s26"><Data ss:Type="Number">-1.9982</Data></Cell>
    <Cell ss:StyleID="s27"><Data ss:Type="Number">2.2060000000000001E-3</Data></Cell>
    <Cell ss:StyleID="s26"><Data ss:Type="Number">-1.9507000000000001</Data></Cell>
    <Cell ss:StyleID="s27"><Data ss:Type="Number">1.9281000000000001E-3</Data></Cell>
   </Row>
   <Row>
    <Cell ss:StyleID="s22"/>
    <Cell ss:StyleID="s22"><Data ss:Type="String">contig02298</Data></Cell>
    <Cell ss:StyleID="s26"><Data ss:Type="Number">-1.0357000000000001</Data></Cell>
    <Cell ss:StyleID="s27"><Data ss:Type="Number">3.0741000000000001E-2</Data></Cell>
    <Cell ss:StyleID="s26"><Data ss:Type="Number">-0.82767999999999997</Data></Cell>
    <Cell ss:StyleID="s27"><Data ss:Type="Number">6.6961000000000007E-2</Data></Cell>
   </Row>
   <Row>
    <Cell ss:StyleID="s22"><Data ss:Type="String">pr domain containing 10 isoform 1</Data></Cell>
    <Cell ss:StyleID="s22"><Data ss:Type="String">contig02446</Data></Cell>
    <Cell ss:StyleID="s26"><Data ss:Type="Number">-1.2204999999999999</Data></Cell>
    <Cell ss:StyleID="s27"><Data ss:Type="Number">3.007E-2</Data></Cell>
    <Cell ss:StyleID="s26"><Data ss:Type="Number">-1.3505</Data></Cell>
    <Cell ss:StyleID="s27"><Data ss:Type="Number">2.0032999999999999E-2</Data></Cell>
   </Row>
   <Row>
    <Cell ss:StyleID="s22"><Data ss:Type="String">x-ray repair complementing defective repair in chinese hamster cells 5</Data></Cell>
    <Cell ss:StyleID="s22"><Data ss:Type="String">contig02459</Data></Cell>
    <Cell ss:StyleID="s26"><Data ss:Type="Number">2.4167000000000001</Data></Cell>
    <Cell ss:StyleID="s27"><Data ss:Type="Number">2.9637E-2</Data></Cell>
    <Cell ss:StyleID="s26"><Data ss:Type="Number">1.6785000000000001</Data></Cell>
    <Cell ss:StyleID="s27"><Data ss:Type="Number">9.5259999999999997E-2</Data></Cell>
   </Row>
   <Row>
    <Cell ss:StyleID="s22"><Data ss:Type="String">hypothetical protein DAPPUDRAFT_96286 [Daphnia pulex]</Data></Cell>
    <Cell ss:StyleID="s22"><Data ss:Type="String">contig02633</Data></Cell>
    <Cell ss:StyleID="s26"><Data ss:Type="Number">-0.95167000000000002</Data></Cell>
    <Cell ss:StyleID="s27"><Data ss:Type="Number">3.8751000000000001E-2</Data></Cell>
    <Cell ss:StyleID="s26"><Data ss:Type="Number">-0.96762999999999999</Data></Cell>
    <Cell ss:StyleID="s27"><Data ss:Type="Number">3.7132999999999999E-2</Data></Cell>
   </Row>
   <Row>
    <Cell ss:StyleID="s22"><Data ss:Type="String">rab family gtpase</Data></Cell>
    <Cell ss:StyleID="s22"><Data ss:Type="String">contig02686</Data></Cell>
    <Cell ss:StyleID="s26"><Data ss:Type="Number">-1.6839999999999999</Data></Cell>
    <Cell ss:StyleID="s27"><Data ss:Type="Number">2.2811000000000001E-2</Data></Cell>
    <Cell ss:StyleID="s26"><Data ss:Type="Number">-1.6235999999999999</Data></Cell>
    <Cell ss:StyleID="s27"><Data ss:Type="Number">2.477E-2</Data></Cell>
   </Row>
   <Row>
    <Cell ss:StyleID="s22"><Data ss:Type="String">muscle m-line assembly protein unc-89</Data></Cell>
    <Cell ss:StyleID="s22"><Data ss:Type="String">contig02687</Data></Cell>
    <Cell ss:StyleID="s26"><Data ss:Type="Number">-1.7783</Data></Cell>
    <Cell ss:StyleID="s27"><Data ss:Type="Number">4.9855999999999998E-2</Data></Cell>
    <Cell ss:StyleID="s26"><Data ss:Type="Number">-1.9938</Data></Cell>
    <Cell ss:StyleID="s27"><Data ss:Type="Number">3.4136E-2</Data></Cell>
   </Row>
   <Row>
    <Cell ss:StyleID="s22"><Data ss:Type="String">conserved Plasmodium protein</Data></Cell>
    <Cell ss:StyleID="s22"><Data ss:Type="String">contig02688</Data></Cell>
    <Cell ss:StyleID="s26"><Data ss:Type="Number">-1.4407000000000001</Data></Cell>
    <Cell ss:StyleID="s27"><Data ss:Type="Number">2.9867999999999999E-2</Data></Cell>
    <Cell ss:StyleID="s26"><Data ss:Type="Number">-1.4829000000000001</Data></Cell>
    <Cell ss:StyleID="s27"><Data ss:Type="Number">2.6589999999999999E-2</Data></Cell>
   </Row>
   <Row>
    <Cell ss:StyleID="s22"/>
    <Cell ss:StyleID="s22"><Data ss:Type="String">contig02733</Data></Cell>
    <Cell ss:StyleID="s26"><Data ss:Type="Number">-1.8748</Data></Cell>
    <Cell ss:StyleID="s27"><Data ss:Type="Number">6.0833999999999999E-2</Data></Cell>
    <Cell ss:StyleID="s26"><Data ss:Type="Number">-2.4599000000000002</Data></Cell>
    <Cell ss:StyleID="s27"><Data ss:Type="Number">3.6589999999999998E-2</Data></Cell>
   </Row>
   <Row>
    <Cell ss:StyleID="s22"/>
    <Cell ss:StyleID="s22"><Data ss:Type="String">contig02734</Data></Cell>
    <Cell ss:StyleID="s26"><Data ss:Type="Number">-3.4767999999999999</Data></Cell>
    <Cell ss:StyleID="s27"><Data ss:Type="Number">9.3928999999999992E-3</Data></Cell>
    <Cell ss:StyleID="s26"><Data ss:Type="Number">-4.1393000000000004</Data></Cell>
    <Cell ss:StyleID="s27"><Data ss:Type="Number">4.1095000000000003E-3</Data></Cell>
   </Row>
   <Row>
    <Cell ss:StyleID="s22"/>
    <Cell ss:StyleID="s22"><Data ss:Type="String">contig02735</Data></Cell>
    <Cell ss:StyleID="s26"><Data ss:Type="Number">-4.1058000000000003</Data></Cell>
    <Cell ss:StyleID="s27"><Data ss:Type="Number">4.7206000000000001E-3</Data></Cell>
    <Cell ss:StyleID="s26"><Data ss:Type="Number">-4.3182</Data></Cell>
    <Cell ss:StyleID="s27"><Data ss:Type="Number">3.0967E-3</Data></Cell>
   </Row>
   <Row>
    <Cell ss:StyleID="s22"/>
    <Cell ss:StyleID="s22"><Data ss:Type="String">contig02757</Data></Cell>
    <Cell ss:StyleID="s26"><Data ss:Type="Number">-1.7588999999999999</Data></Cell>
    <Cell ss:StyleID="s27"><Data ss:Type="Number">2.4805000000000001E-2</Data></Cell>
    <Cell ss:StyleID="s26"><Data ss:Type="Number">-2.0114000000000001</Data></Cell>
    <Cell ss:StyleID="s27"><Data ss:Type="Number">1.3773000000000001E-2</Data></Cell>
   </Row>
   <Row>
    <Cell ss:StyleID="s22"/>
    <Cell ss:StyleID="s22"><Data ss:Type="String">contig02759</Data></Cell>
    <Cell ss:StyleID="s26"><Data ss:Type="Number">-1.9359</Data></Cell>
    <Cell ss:StyleID="s27"><Data ss:Type="Number">4.1307000000000003E-2</Data></Cell>
    <Cell ss:StyleID="s26"><Data ss:Type="Number">-1.8569</Data></Cell>
    <Cell ss:StyleID="s27"><Data ss:Type="Number">4.8846000000000001E-2</Data></Cell>
   </Row>
   <Row>
    <Cell ss:StyleID="s22"><Data ss:Type="String">viral a-type inclusion protein</Data></Cell>
    <Cell ss:StyleID="s22"><Data ss:Type="String">contig02965</Data></Cell>
    <Cell ss:StyleID="s26"><Data ss:Type="Number">-1.4379999999999999</Data></Cell>
    <Cell ss:StyleID="s27"><Data ss:Type="Number">3.7428000000000003E-2</Data></Cell>
    <Cell ss:StyleID="s26"><Data ss:Type="Number">-1.3243</Data></Cell>
    <Cell ss:StyleID="s27"><Data ss:Type="Number">5.0824000000000001E-2</Data></Cell>
   </Row>
   <Row>
    <Cell ss:StyleID="s22"><Data ss:Type="String">hyaluronan-mediated motility receptor</Data></Cell>
    <Cell ss:StyleID="s22"><Data ss:Type="String">contig02966</Data></Cell>
    <Cell ss:StyleID="s26"><Data ss:Type="Number">-1.5989</Data></Cell>
    <Cell ss:StyleID="s27"><Data ss:Type="Number">3.0057E-2</Data></Cell>
    <Cell ss:StyleID="s26"><Data ss:Type="Number">-1.2507999999999999</Data></Cell>
    <Cell ss:StyleID="s27"><Data ss:Type="Number">6.7739999999999995E-2</Data></Cell>
   </Row>
   <Row>
    <Cell ss:StyleID="s22"/>
    <Cell ss:StyleID="s22"><Data ss:Type="String">contig02998</Data></Cell>
    <Cell ss:StyleID="s26"><Data ss:Type="Number">-1.4688000000000001</Data></Cell>
    <Cell ss:StyleID="s27"><Data ss:Type="Number">1.0831E-2</Data></Cell>
    <Cell ss:StyleID="s26"><Data ss:Type="Number">-1.1449</Data></Cell>
    <Cell ss:StyleID="s27"><Data ss:Type="Number">2.6342000000000001E-2</Data></Cell>
   </Row>
   <Row>
    <Cell ss:StyleID="s22"/>
    <Cell ss:StyleID="s22"><Data ss:Type="String">contig03003</Data></Cell>
    <Cell ss:StyleID="s26"><Data ss:Type="Number">0.80549999999999999</Data></Cell>
    <Cell ss:StyleID="s27"><Data ss:Type="Number">7.4083999999999997E-2</Data></Cell>
    <Cell ss:StyleID="s26"><Data ss:Type="Number">1.0490999999999999</Data></Cell>
    <Cell ss:StyleID="s27"><Data ss:Type="Number">3.0124999999999999E-2</Data></Cell>
   </Row>
   <Row>
    <Cell ss:StyleID="s22"/>
    <Cell ss:StyleID="s22"><Data ss:Type="String">contig03110</Data></Cell>
    <Cell ss:StyleID="s26"><Data ss:Type="Number">0.89541999999999999</Data></Cell>
    <Cell ss:StyleID="s27"><Data ss:Type="Number">7.2607000000000005E-2</Data></Cell>
    <Cell ss:StyleID="s26"><Data ss:Type="Number">1.3298000000000001</Data></Cell>
    <Cell ss:StyleID="s27"><Data ss:Type="Number">1.7842E-2</Data></Cell>
   </Row>
   <Row>
    <Cell ss:StyleID="s22"/>
    <Cell ss:StyleID="s22"><Data ss:Type="String">contig03116</Data></Cell>
    <Cell ss:StyleID="s26"><Data ss:Type="Number">0.94333</Data></Cell>
    <Cell ss:StyleID="s27"><Data ss:Type="Number">4.4499999999999998E-2</Data></Cell>
    <Cell ss:StyleID="s26"><Data ss:Type="Number">0.86338999999999999</Data></Cell>
    <Cell ss:StyleID="s27"><Data ss:Type="Number">6.1159999999999999E-2</Data></Cell>
   </Row>
   <Row>
    <Cell ss:StyleID="s22"><Data ss:Type="String">isoform c</Data></Cell>
    <Cell ss:StyleID="s22"><Data ss:Type="String">contig03157</Data></Cell>
    <Cell ss:StyleID="s26"><Data ss:Type="Number">2.2829000000000002</Data></Cell>
    <Cell ss:StyleID="s27"><Data ss:Type="Number">2.3722E-2</Data></Cell>
    <Cell ss:StyleID="s26"><Data ss:Type="Number">4.3590999999999998</Data></Cell>
    <Cell ss:StyleID="s27"><Data ss:Type="Number">1.6578999999999999E-3</Data></Cell>
   </Row>
   <Row>
    <Cell ss:StyleID="s22"/>
    <Cell ss:StyleID="s22"><Data ss:Type="String">contig03176</Data></Cell>
    <Cell ss:StyleID="s26"><Data ss:Type="Number">0.77661000000000002</Data></Cell>
    <Cell ss:StyleID="s27"><Data ss:Type="Number">7.7228000000000005E-2</Data></Cell>
    <Cell ss:StyleID="s26"><Data ss:Type="Number">1.0389999999999999</Data></Cell>
    <Cell ss:StyleID="s27"><Data ss:Type="Number">2.9378000000000001E-2</Data></Cell>
   </Row>
   <Row>
    <Cell ss:StyleID="s22"/>
    <Cell ss:StyleID="s22"><Data ss:Type="String">contig03230</Data></Cell>
    <Cell ss:StyleID="s26"><Data ss:Type="Number">5.8018999999999998</Data></Cell>
    <Cell ss:StyleID="s27"><Data ss:Type="Number">4.6588999999999998E-2</Data></Cell>
    <Cell ss:StyleID="s26"><Data ss:Type="Number">0.1368</Data></Cell>
    <Cell ss:StyleID="s27"><Data ss:Type="Number">0.94884999999999997</Data></Cell>
   </Row>
   <Row>
    <Cell ss:StyleID="s22"/>
    <Cell ss:StyleID="s22"><Data ss:Type="String">contig03471</Data></Cell>
    <Cell ss:StyleID="s26"><Data ss:Type="Number">1.7493000000000002E-2</Data></Cell>
    <Cell ss:StyleID="s27"><Data ss:Type="Number">0.98118000000000005</Data></Cell>
    <Cell ss:StyleID="s26"><Data ss:Type="Number">1.2494000000000001</Data></Cell>
    <Cell ss:StyleID="s27"><Data ss:Type="Number">2.6966E-2</Data></Cell>
   </Row>
   <Row>
    <Cell ss:StyleID="s22"/>
    <Cell ss:StyleID="s22"><Data ss:Type="String">contig03517</Data></Cell>
    <Cell ss:StyleID="s26"><Data ss:Type="Number">0.92457</Data></Cell>
    <Cell ss:StyleID="s27"><Data ss:Type="Number">3.9167E-2</Data></Cell>
    <Cell ss:StyleID="s26"><Data ss:Type="Number">1.5702</Data></Cell>
    <Cell ss:StyleID="s27"><Data ss:Type="Number">5.1843999999999996E-3</Data></Cell>
   </Row>
   <Row>
    <Cell ss:StyleID="s22"><Data ss:Type="String">ef hand family protein</Data></Cell>
    <Cell ss:StyleID="s22"><Data ss:Type="String">contig03526</Data></Cell>
    <Cell ss:StyleID="s26"><Data ss:Type="Number">1.2736000000000001</Data></Cell>
    <Cell ss:StyleID="s27"><Data ss:Type="Number">8.899E-2</Data></Cell>
    <Cell ss:StyleID="s26"><Data ss:Type="Number">1.7422</Data></Cell>
    <Cell ss:StyleID="s27"><Data ss:Type="Number">3.2423E-2</Data></Cell>
   </Row>
   <Row>
    <Cell ss:StyleID="s22"><Data ss:Type="String">in family member (ttn-1)</Data></Cell>
    <Cell ss:StyleID="s22"><Data ss:Type="String">contig03544</Data></Cell>
    <Cell ss:StyleID="s26"><Data ss:Type="Number">-1.4907999999999999</Data></Cell>
    <Cell ss:StyleID="s27"><Data ss:Type="Number">3.0741000000000001E-2</Data></Cell>
    <Cell ss:StyleID="s26"><Data ss:Type="Number">-1.4881</Data></Cell>
    <Cell ss:StyleID="s27"><Data ss:Type="Number">3.2001000000000002E-2</Data></Cell>
   </Row>
   <Row>
    <Cell ss:StyleID="s22"/>
    <Cell ss:StyleID="s22"><Data ss:Type="String">contig03739</Data></Cell>
    <Cell ss:StyleID="s26"><Data ss:Type="Number">-1.018</Data></Cell>
    <Cell ss:StyleID="s27"><Data ss:Type="Number">2.9637E-2</Data></Cell>
    <Cell ss:StyleID="s26"><Data ss:Type="Number">-1.2183999999999999</Data></Cell>
    <Cell ss:StyleID="s27"><Data ss:Type="Number">1.3705E-2</Data></Cell>
   </Row>
   <Row>
    <Cell ss:StyleID="s22"><Data ss:Type="String">isoform cra_f</Data></Cell>
    <Cell ss:StyleID="s22"><Data ss:Type="String">contig04014</Data></Cell>
    <Cell ss:StyleID="s26"><Data ss:Type="Number">1.7693000000000001</Data></Cell>
    <Cell ss:StyleID="s27"><Data ss:Type="Number">4.4434000000000001E-2</Data></Cell>
    <Cell ss:StyleID="s26"><Data ss:Type="Number">0.80352999999999997</Data></Cell>
    <Cell ss:StyleID="s27"><Data ss:Type="Number">0.26889999999999997</Data></Cell>
   </Row>
   <Row>
    <Cell ss:StyleID="s22"><Data ss:Type="String">short chain dehydrogenase</Data></Cell>
    <Cell ss:StyleID="s22"><Data ss:Type="String">contig04061</Data></Cell>
    <Cell ss:StyleID="s26"><Data ss:Type="Number">-1.8179000000000001</Data></Cell>
    <Cell ss:StyleID="s27"><Data ss:Type="Number">2.4226000000000001E-2</Data></Cell>
    <Cell ss:StyleID="s26"><Data ss:Type="Number">-1.284</Data></Cell>
    <Cell ss:StyleID="s27"><Data ss:Type="Number">7.6327999999999993E-2</Data></Cell>
   </Row>
   <Row>
    <Cell ss:StyleID="s22"/>
    <Cell ss:StyleID="s22"><Data ss:Type="String">contig04100</Data></Cell>
    <Cell ss:StyleID="s26"><Data ss:Type="Number">-1.5287999999999999</Data></Cell>
    <Cell ss:StyleID="s27"><Data ss:Type="Number">4.6359999999999998E-2</Data></Cell>
    <Cell ss:StyleID="s26"><Data ss:Type="Number">-1.1880999999999999</Data></Cell>
    <Cell ss:StyleID="s27"><Data ss:Type="Number">0.10525</Data></Cell>
   </Row>
   <Row>
    <Cell ss:StyleID="s22"/>
    <Cell ss:StyleID="s22"><Data ss:Type="String">contig04151</Data></Cell>
    <Cell ss:StyleID="s26"><Data ss:Type="Number">-1.1165</Data></Cell>
    <Cell ss:StyleID="s27"><Data ss:Type="Number">3.4563999999999998E-2</Data></Cell>
    <Cell ss:StyleID="s26"><Data ss:Type="Number">-1.0016</Data></Cell>
    <Cell ss:StyleID="s27"><Data ss:Type="Number">5.1596000000000003E-2</Data></Cell>
   </Row>
   <Row>
    <Cell ss:StyleID="s22"><Data ss:Type="String">leishmanolysin family protein</Data></Cell>
    <Cell ss:StyleID="s22"><Data ss:Type="String">contig04160</Data></Cell>
    <Cell ss:StyleID="s26"><Data ss:Type="Number">1.2245999999999999</Data></Cell>
    <Cell ss:StyleID="s27"><Data ss:Type="Number">7.0537000000000002E-2</Data></Cell>
    <Cell ss:StyleID="s26"><Data ss:Type="Number">1.4113</Data></Cell>
    <Cell ss:StyleID="s27"><Data ss:Type="Number">4.3964999999999997E-2</Data></Cell>
   </Row>
   <Row>
    <Cell ss:StyleID="s22"/>
    <Cell ss:StyleID="s22"><Data ss:Type="String">contig04365</Data></Cell>
    <Cell ss:StyleID="s26"><Data ss:Type="Number">-2.3557999999999999</Data></Cell>
    <Cell ss:StyleID="s27"><Data ss:Type="Number">8.0143999999999996E-3</Data></Cell>
    <Cell ss:StyleID="s26"><Data ss:Type="Number">-2.3420999999999998</Data></Cell>
    <Cell ss:StyleID="s27"><Data ss:Type="Number">7.7407999999999999E-3</Data></Cell>
   </Row>
   <Row>
    <Cell ss:StyleID="s22"/>
    <Cell ss:StyleID="s22"><Data ss:Type="String">contig04368</Data></Cell>
    <Cell ss:StyleID="s26"><Data ss:Type="Number">-1.3619000000000001</Data></Cell>
    <Cell ss:StyleID="s27"><Data ss:Type="Number">3.9167E-2</Data></Cell>
    <Cell ss:StyleID="s26"><Data ss:Type="Number">-1.0147999999999999</Data></Cell>
    <Cell ss:StyleID="s27"><Data ss:Type="Number">0.1038</Data></Cell>
   </Row>
   <Row>
    <Cell ss:StyleID="s22"/>
    <Cell ss:StyleID="s22"><Data ss:Type="String">contig04451</Data></Cell>
    <Cell ss:StyleID="s26"><Data ss:Type="Number">-0.99668999999999996</Data></Cell>
    <Cell ss:StyleID="s27"><Data ss:Type="Number">3.0741000000000001E-2</Data></Cell>
    <Cell ss:StyleID="s26"><Data ss:Type="Number">-0.70659000000000005</Data></Cell>
    <Cell ss:StyleID="s27"><Data ss:Type="Number">9.6568000000000001E-2</Data></Cell>
   </Row>
   <Row>
    <Cell ss:StyleID="s22"><Data ss:Type="String">PREDICTED: hypothetical protein LOC100489817 [Xenopus (Silurana) tropicalis]</Data></Cell>
    <Cell ss:StyleID="s22"><Data ss:Type="String">contig04510</Data></Cell>
    <Cell ss:StyleID="s26"><Data ss:Type="Number">1.0516000000000001</Data></Cell>
    <Cell ss:StyleID="s27"><Data ss:Type="Number">4.7164999999999999E-2</Data></Cell>
    <Cell ss:StyleID="s26"><Data ss:Type="Number">1.2093</Data></Cell>
    <Cell ss:StyleID="s27"><Data ss:Type="Number">2.9729999999999999E-2</Data></Cell>
   </Row>
   <Row>
    <Cell ss:StyleID="s22"><Data ss:Type="String">nuclear autoantigenic sperm protein (histone-binding)</Data></Cell>
    <Cell ss:StyleID="s22"><Data ss:Type="String">contig04603</Data></Cell>
    <Cell ss:StyleID="s26"><Data ss:Type="Number">-2.0537000000000001</Data></Cell>
    <Cell ss:StyleID="s27"><Data ss:Type="Number">6.1977999999999998E-3</Data></Cell>
    <Cell ss:StyleID="s26"><Data ss:Type="Number">-1.7143999999999999</Data></Cell>
    <Cell ss:StyleID="s27"><Data ss:Type="Number">1.2529E-2</Data></Cell>
   </Row>
   <Row>
    <Cell ss:StyleID="s22"><Data ss:Type="String">methyltransferase-like protein 5</Data></Cell>
    <Cell ss:StyleID="s22"><Data ss:Type="String">contig04605</Data></Cell>
    <Cell ss:StyleID="s26"><Data ss:Type="Number">-2.0991</Data></Cell>
    <Cell ss:StyleID="s27"><Data ss:Type="Number">3.6719000000000001E-3</Data></Cell>
    <Cell ss:StyleID="s26"><Data ss:Type="Number">-1.8303</Data></Cell>
    <Cell ss:StyleID="s27"><Data ss:Type="Number">5.4621000000000001E-3</Data></Cell>
   </Row>
   <Row>
    <Cell ss:StyleID="s22"/>
    <Cell ss:StyleID="s22"><Data ss:Type="String">contig04717</Data></Cell>
    <Cell ss:StyleID="s26"><Data ss:Type="Number">-2.0499000000000001</Data></Cell>
    <Cell ss:StyleID="s27"><Data ss:Type="Number">5.6734000000000003E-3</Data></Cell>
    <Cell ss:StyleID="s26"><Data ss:Type="Number">-1.7735000000000001</Data></Cell>
    <Cell ss:StyleID="s27"><Data ss:Type="Number">8.7337000000000005E-3</Data></Cell>
   </Row>
   <Row>
    <Cell ss:StyleID="s22"><Data ss:Type="String">endonuclease-reverse transcriptase</Data></Cell>
    <Cell ss:StyleID="s22"><Data ss:Type="String">contig04855</Data></Cell>
    <Cell ss:StyleID="s26"><Data ss:Type="Number">0.96358999999999995</Data></Cell>
    <Cell ss:StyleID="s27"><Data ss:Type="Number">3.8051000000000001E-2</Data></Cell>
    <Cell ss:StyleID="s26"><Data ss:Type="Number">1.0263</Data></Cell>
    <Cell ss:StyleID="s27"><Data ss:Type="Number">3.0719E-2</Data></Cell>
   </Row>
   <Row>
    <Cell ss:StyleID="s22"/>
    <Cell ss:StyleID="s22"><Data ss:Type="String">contig05131</Data></Cell>
    <Cell ss:StyleID="s26"><Data ss:Type="Number">1.373</Data></Cell>
    <Cell ss:StyleID="s27"><Data ss:Type="Number">4.1765999999999998E-2</Data></Cell>
    <Cell ss:StyleID="s26"><Data ss:Type="Number">1.7444999999999999</Data></Cell>
    <Cell ss:StyleID="s27"><Data ss:Type="Number">1.7527000000000001E-2</Data></Cell>
   </Row>
   <Row>
    <Cell ss:StyleID="s22"><Data ss:Type="String">type alpha 1</Data></Cell>
    <Cell ss:StyleID="s22"><Data ss:Type="String">contig05208</Data></Cell>
    <Cell ss:StyleID="s26"><Data ss:Type="Number">-1.3863000000000001</Data></Cell>
    <Cell ss:StyleID="s27"><Data ss:Type="Number">5.6231999999999997E-2</Data></Cell>
    <Cell ss:StyleID="s26"><Data ss:Type="Number">-1.5537000000000001</Data></Cell>
    <Cell ss:StyleID="s27"><Data ss:Type="Number">3.8372999999999997E-2</Data></Cell>
   </Row>
   <Row>
    <Cell ss:StyleID="s22"/>
    <Cell ss:StyleID="s22"><Data ss:Type="String">contig05359</Data></Cell>
    <Cell ss:StyleID="s26"><Data ss:Type="Number">-1.2947</Data></Cell>
    <Cell ss:StyleID="s27"><Data ss:Type="Number">2.1642000000000002E-2</Data></Cell>
    <Cell ss:StyleID="s26"><Data ss:Type="Number">-1.1389</Data></Cell>
    <Cell ss:StyleID="s27"><Data ss:Type="Number">3.3036000000000003E-2</Data></Cell>
   </Row>
   <Row>
    <Cell ss:StyleID="s22"><Data ss:Type="String">hypothetical protein BRAFLDRAFT_128074 [Branchiostoma floridae]</Data></Cell>
    <Cell ss:StyleID="s22"><Data ss:Type="String">contig05364</Data></Cell>
    <Cell ss:StyleID="s26"><Data ss:Type="Number">0.68525000000000003</Data></Cell>
    <Cell ss:StyleID="s27"><Data ss:Type="Number">0.23643</Data></Cell>
    <Cell ss:StyleID="s26"><Data ss:Type="Number">1.2847999999999999</Data></Cell>
    <Cell ss:StyleID="s27"><Data ss:Type="Number">4.0209000000000002E-2</Data></Cell>
   </Row>
   <Row>
    <Cell ss:StyleID="s22"/>
    <Cell ss:StyleID="s22"><Data ss:Type="String">contig05397</Data></Cell>
    <Cell ss:StyleID="s26"><Data ss:Type="Number">1.2118</Data></Cell>
    <Cell ss:StyleID="s27"><Data ss:Type="Number">7.5578000000000006E-2</Data></Cell>
    <Cell ss:StyleID="s26"><Data ss:Type="Number">1.4648000000000001</Data></Cell>
    <Cell ss:StyleID="s27"><Data ss:Type="Number">4.0209000000000002E-2</Data></Cell>
   </Row>
   <Row>
    <Cell ss:StyleID="s22"><Data ss:Type="String">ubiquitin c</Data></Cell>
    <Cell ss:StyleID="s22"><Data ss:Type="String">contig05557</Data></Cell>
    <Cell ss:StyleID="s26"><Data ss:Type="Number">0.58721000000000001</Data></Cell>
    <Cell ss:StyleID="s27"><Data ss:Type="Number">0.26174999999999998</Data></Cell>
    <Cell ss:StyleID="s26"><Data ss:Type="Number">1.3657999999999999</Data></Cell>
    <Cell ss:StyleID="s27"><Data ss:Type="Number">2.1544000000000001E-2</Data></Cell>
   </Row>
   <Row>
    <Cell ss:StyleID="s22"/>
    <Cell ss:StyleID="s22"><Data ss:Type="String">contig05566</Data></Cell>
    <Cell ss:StyleID="s26"><Data ss:Type="Number">-3.0249000000000001</Data></Cell>
    <Cell ss:StyleID="s27"><Data ss:Type="Number">3.7518999999999999E-3</Data></Cell>
    <Cell ss:StyleID="s26"><Data ss:Type="Number">-2.9235000000000002</Data></Cell>
    <Cell ss:StyleID="s27"><Data ss:Type="Number">3.4702999999999999E-3</Data></Cell>
   </Row>
   <Row>
    <Cell ss:StyleID="s22"/>
    <Cell ss:StyleID="s22"><Data ss:Type="String">contig05690</Data></Cell>
    <Cell ss:StyleID="s26"><Data ss:Type="Number">-1.1153</Data></Cell>
    <Cell ss:StyleID="s27"><Data ss:Type="Number">3.5083000000000003E-2</Data></Cell>
    <Cell ss:StyleID="s26"><Data ss:Type="Number">-1.0082</Data></Cell>
    <Cell ss:StyleID="s27"><Data ss:Type="Number">5.1110000000000003E-2</Data></Cell>
   </Row>
   <Row>
    <Cell ss:StyleID="s22"/>
    <Cell ss:StyleID="s22"><Data ss:Type="String">contig05767</Data></Cell>
    <Cell ss:StyleID="s26"><Data ss:Type="Number">-1.7255</Data></Cell>
    <Cell ss:StyleID="s27"><Data ss:Type="Number">7.7999999999999996E-3</Data></Cell>
    <Cell ss:StyleID="s26"><Data ss:Type="Number">-1.7908999999999999</Data></Cell>
    <Cell ss:StyleID="s27"><Data ss:Type="Number">6.6217999999999997E-3</Data></Cell>
   </Row>
   <Row>
    <Cell ss:StyleID="s22"/>
    <Cell ss:StyleID="s22"><Data ss:Type="String">contig05768</Data></Cell>
    <Cell ss:StyleID="s26"><Data ss:Type="Number">-1.52</Data></Cell>
    <Cell ss:StyleID="s27"><Data ss:Type="Number">1.5910000000000001E-2</Data></Cell>
    <Cell ss:StyleID="s26"><Data ss:Type="Number">-1.9944</Data></Cell>
    <Cell ss:StyleID="s27"><Data ss:Type="Number">5.0156999999999997E-3</Data></Cell>
   </Row>
   <Row>
    <Cell ss:StyleID="s22"><Data ss:Type="String">zinc finger protein 845</Data></Cell>
    <Cell ss:StyleID="s22"><Data ss:Type="String">contig05834</Data></Cell>
    <Cell ss:StyleID="s26"><Data ss:Type="Number">-0.82547999999999999</Data></Cell>
    <Cell ss:StyleID="s27"><Data ss:Type="Number">9.9056000000000005E-2</Data></Cell>
    <Cell ss:StyleID="s26"><Data ss:Type="Number">-1.0485</Data></Cell>
    <Cell ss:StyleID="s27"><Data ss:Type="Number">4.7451E-2</Data></Cell>
   </Row>
   <Row>
    <Cell ss:StyleID="s22"/>
    <Cell ss:StyleID="s22"><Data ss:Type="String">contig05896</Data></Cell>
    <Cell ss:StyleID="s26"><Data ss:Type="Number">-1.9209000000000001</Data></Cell>
    <Cell ss:StyleID="s27"><Data ss:Type="Number">2.4226000000000001E-2</Data></Cell>
    <Cell ss:StyleID="s26"><Data ss:Type="Number">-2.5714000000000001</Data></Cell>
    <Cell ss:StyleID="s27"><Data ss:Type="Number">7.5266999999999999E-3</Data></Cell>
   </Row>
   <Row>
    <Cell ss:StyleID="s22"/>
    <Cell ss:StyleID="s22"><Data ss:Type="String">contig05898</Data></Cell>
    <Cell ss:StyleID="s26"><Data ss:Type="Number">-1.0522</Data></Cell>
    <Cell ss:StyleID="s27"><Data ss:Type="Number">3.0741000000000001E-2</Data></Cell>
    <Cell ss:StyleID="s26"><Data ss:Type="Number">-0.83582000000000001</Data></Cell>
    <Cell ss:StyleID="s27"><Data ss:Type="Number">6.7567000000000002E-2</Data></Cell>
   </Row>
   <Row>
    <Cell ss:StyleID="s22"><Data ss:Type="String">peptide methionine sulfoxide reductase</Data></Cell>
    <Cell ss:StyleID="s22"><Data ss:Type="String">contig05972</Data></Cell>
    <Cell ss:StyleID="s26"><Data ss:Type="Number">1.7036</Data></Cell>
    <Cell ss:StyleID="s27"><Data ss:Type="Number">2.0289000000000001E-2</Data></Cell>
    <Cell ss:StyleID="s26"><Data ss:Type="Number">1.9510000000000001</Data></Cell>
    <Cell ss:StyleID="s27"><Data ss:Type="Number">1.0952999999999999E-2</Data></Cell>
   </Row>
   <Row>
    <Cell ss:StyleID="s22"/>
    <Cell ss:StyleID="s22"><Data ss:Type="String">contig06055</Data></Cell>
    <Cell ss:StyleID="s26"><Data ss:Type="Number">-2.1002000000000001</Data></Cell>
    <Cell ss:StyleID="s27"><Data ss:Type="Number">3.5666000000000001E-3</Data></Cell>
    <Cell ss:StyleID="s26"><Data ss:Type="Number">-2.1996000000000002</Data></Cell>
    <Cell ss:StyleID="s27"><Data ss:Type="Number">2.4764000000000001E-3</Data></Cell>
   </Row>
   <Row>
    <Cell ss:StyleID="s22"/>
    <Cell ss:StyleID="s22"><Data ss:Type="String">contig06181</Data></Cell>
    <Cell ss:StyleID="s26"><Data ss:Type="Number">0.33896999999999999</Data></Cell>
    <Cell ss:StyleID="s27"><Data ss:Type="Number">0.63492000000000004</Data></Cell>
    <Cell ss:StyleID="s26"><Data ss:Type="Number">1.6291</Data></Cell>
    <Cell ss:StyleID="s27"><Data ss:Type="Number">3.0061999999999998E-2</Data></Cell>
   </Row>
   <Row>
    <Cell ss:StyleID="s22"><Data ss:Type="String">carbonyl reductase</Data></Cell>
    <Cell ss:StyleID="s22"><Data ss:Type="String">contig06304</Data></Cell>
    <Cell ss:StyleID="s26"><Data ss:Type="Number">1.2176</Data></Cell>
    <Cell ss:StyleID="s27"><Data ss:Type="Number">3.8051000000000001E-2</Data></Cell>
    <Cell ss:StyleID="s26"><Data ss:Type="Number">1.2243999999999999</Data></Cell>
    <Cell ss:StyleID="s27"><Data ss:Type="Number">3.8193999999999999E-2</Data></Cell>
   </Row>
   <Row>
    <Cell ss:StyleID="s22"><Data ss:Type="String">carbonyl reductase 1</Data></Cell>
    <Cell ss:StyleID="s22"><Data ss:Type="String">contig06305</Data></Cell>
    <Cell ss:StyleID="s26"><Data ss:Type="Number">1.1507000000000001</Data></Cell>
    <Cell ss:StyleID="s27"><Data ss:Type="Number">1.5977999999999999E-2</Data></Cell>
    <Cell ss:StyleID="s26"><Data ss:Type="Number">1.2285999999999999</Data></Cell>
    <Cell ss:StyleID="s27"><Data ss:Type="Number">1.1266999999999999E-2</Data></Cell>
   </Row>
   <Row>
    <Cell ss:StyleID="s22"/>
    <Cell ss:StyleID="s22"><Data ss:Type="String">contig06309</Data></Cell>
    <Cell ss:StyleID="s26"><Data ss:Type="Number">-1.8756999999999999</Data></Cell>
    <Cell ss:StyleID="s27"><Data ss:Type="Number">6.1977999999999998E-3</Data></Cell>
    <Cell ss:StyleID="s26"><Data ss:Type="Number">-1.6757</Data></Cell>
    <Cell ss:StyleID="s27"><Data ss:Type="Number">9.2365999999999993E-3</Data></Cell>
   </Row>
   <Row>
    <Cell ss:StyleID="s22"/>
    <Cell ss:StyleID="s22"><Data ss:Type="String">contig06346</Data></Cell>
    <Cell ss:StyleID="s26"><Data ss:Type="Number">-1.3721000000000001</Data></Cell>
    <Cell ss:StyleID="s27"><Data ss:Type="Number">1.7194000000000001E-2</Data></Cell>
    <Cell ss:StyleID="s26"><Data ss:Type="Number">-1.2139</Data></Cell>
    <Cell ss:StyleID="s27"><Data ss:Type="Number">2.6825999999999999E-2</Data></Cell>
   </Row>
   <Row>
    <Cell ss:StyleID="s22"><Data ss:Type="String">bed finger protein 4</Data></Cell>
    <Cell ss:StyleID="s22"><Data ss:Type="String">contig06500</Data></Cell>
    <Cell ss:StyleID="s26"><Data ss:Type="Number">-1.1294999999999999</Data></Cell>
    <Cell ss:StyleID="s27"><Data ss:Type="Number">8.1844E-2</Data></Cell>
    <Cell ss:StyleID="s26"><Data ss:Type="Number">-1.3893</Data></Cell>
    <Cell ss:StyleID="s27"><Data ss:Type="Number">4.2175999999999998E-2</Data></Cell>
   </Row>
   <Row>
    <Cell ss:StyleID="s22"><Data ss:Type="String">histone h4</Data></Cell>
    <Cell ss:StyleID="s22"><Data ss:Type="String">contig06561</Data></Cell>
    <Cell ss:StyleID="s26"><Data ss:Type="Number">-5.0418000000000003</Data></Cell>
    <Cell ss:StyleID="s27"><Data ss:Type="Number">3.0741000000000001E-2</Data></Cell>
    <Cell ss:StyleID="s26"><Data ss:Type="Number">-3.9973000000000001</Data></Cell>
    <Cell ss:StyleID="s27"><Data ss:Type="Number">6.0366000000000003E-2</Data></Cell>
   </Row>
   <Row>
    <Cell ss:StyleID="s22"/>
    <Cell ss:StyleID="s22"><Data ss:Type="String">contig06563</Data></Cell>
    <Cell ss:StyleID="s26"><Data ss:Type="Number">1.0952</Data></Cell>
    <Cell ss:StyleID="s27"><Data ss:Type="Number">2.6627000000000001E-2</Data></Cell>
    <Cell ss:StyleID="s26"><Data ss:Type="Number">1.1927000000000001</Data></Cell>
    <Cell ss:StyleID="s27"><Data ss:Type="Number">1.8593999999999999E-2</Data></Cell>
   </Row>
   <Row>
    <Cell ss:StyleID="s22"/>
    <Cell ss:StyleID="s22"><Data ss:Type="String">contig06665</Data></Cell>
    <Cell ss:StyleID="s26"><Data ss:Type="Number">2.4135</Data></Cell>
    <Cell ss:StyleID="s27"><Data ss:Type="Number">1.4938999999999999E-2</Data></Cell>
    <Cell ss:StyleID="s26"><Data ss:Type="Number">2.5636000000000001</Data></Cell>
    <Cell ss:StyleID="s27"><Data ss:Type="Number">1.0244E-2</Data></Cell>
   </Row>
   <Row>
    <Cell ss:StyleID="s22"/>
    <Cell ss:StyleID="s22"><Data ss:Type="String">contig07003</Data></Cell>
    <Cell ss:StyleID="s26"><Data ss:Type="Number">0.80381000000000002</Data></Cell>
    <Cell ss:StyleID="s27"><Data ss:Type="Number">0.11451</Data></Cell>
    <Cell ss:StyleID="s26"><Data ss:Type="Number">1.6037999999999999</Data></Cell>
    <Cell ss:StyleID="s27"><Data ss:Type="Number">9.9425999999999994E-3</Data></Cell>
   </Row>
   <Row>
    <Cell ss:StyleID="s22"><Data ss:Type="String">cell division protein</Data></Cell>
    <Cell ss:StyleID="s22"><Data ss:Type="String">contig07198</Data></Cell>
    <Cell ss:StyleID="s26"><Data ss:Type="Number">-1.7987</Data></Cell>
    <Cell ss:StyleID="s27"><Data ss:Type="Number">1.384E-2</Data></Cell>
    <Cell ss:StyleID="s26"><Data ss:Type="Number">-1.4014</Data></Cell>
    <Cell ss:StyleID="s27"><Data ss:Type="Number">3.2556000000000002E-2</Data></Cell>
   </Row>
   <Row>
    <Cell ss:StyleID="s22"/>
    <Cell ss:StyleID="s22"><Data ss:Type="String">contig07200</Data></Cell>
    <Cell ss:StyleID="s26"><Data ss:Type="Number">-1.9729000000000001</Data></Cell>
    <Cell ss:StyleID="s27"><Data ss:Type="Number">1.2219000000000001E-2</Data></Cell>
    <Cell ss:StyleID="s26"><Data ss:Type="Number">-1.538</Data></Cell>
    <Cell ss:StyleID="s27"><Data ss:Type="Number">2.9354000000000002E-2</Data></Cell>
   </Row>
   <Row>
    <Cell ss:StyleID="s22"/>
    <Cell ss:StyleID="s22"><Data ss:Type="String">contig07212</Data></Cell>
    <Cell ss:StyleID="s26"><Data ss:Type="Number">-1.1195999999999999</Data></Cell>
    <Cell ss:StyleID="s27"><Data ss:Type="Number">4.6359999999999998E-2</Data></Cell>
    <Cell ss:StyleID="s26"><Data ss:Type="Number">-0.78344999999999998</Data></Cell>
    <Cell ss:StyleID="s27"><Data ss:Type="Number">0.14207</Data></Cell>
   </Row>
   <Row>
    <Cell ss:StyleID="s22"/>
    <Cell ss:StyleID="s22"><Data ss:Type="String">contig07224</Data></Cell>
    <Cell ss:StyleID="s26"><Data ss:Type="Number">0.75612999999999997</Data></Cell>
    <Cell ss:StyleID="s27"><Data ss:Type="Number">6.4756999999999995E-2</Data></Cell>
    <Cell ss:StyleID="s26"><Data ss:Type="Number">0.84721999999999997</Data></Cell>
    <Cell ss:StyleID="s27"><Data ss:Type="Number">4.3964999999999997E-2</Data></Cell>
   </Row>
   <Row>
    <Cell ss:StyleID="s22"><Data ss:Type="String">dentin sialophosphoprotein</Data></Cell>
    <Cell ss:StyleID="s22"><Data ss:Type="String">contig07263</Data></Cell>
    <Cell ss:StyleID="s26"><Data ss:Type="Number">-1.8011999999999999</Data></Cell>
    <Cell ss:StyleID="s27"><Data ss:Type="Number">2.4149E-2</Data></Cell>
    <Cell ss:StyleID="s26"><Data ss:Type="Number">-1.6541999999999999</Data></Cell>
    <Cell ss:StyleID="s27"><Data ss:Type="Number">3.1490999999999998E-2</Data></Cell>
   </Row>
   <Row>
    <Cell ss:StyleID="s22"/>
    <Cell ss:StyleID="s22"><Data ss:Type="String">contig07299</Data></Cell>
    <Cell ss:StyleID="s26"><Data ss:Type="Number">-2.0728</Data></Cell>
    <Cell ss:StyleID="s27"><Data ss:Type="Number">0.11896</Data></Cell>
    <Cell ss:StyleID="s26"><Data ss:Type="Number">-2.5030000000000001</Data></Cell>
    <Cell ss:StyleID="s27"><Data ss:Type="Number">4.2751999999999998E-2</Data></Cell>
   </Row>
   <Row>
    <Cell ss:StyleID="s22"/>
    <Cell ss:StyleID="s22"><Data ss:Type="String">contig07482</Data></Cell>
    <Cell ss:StyleID="s26"><Data ss:Type="Number">-1.1549</Data></Cell>
    <Cell ss:StyleID="s27"><Data ss:Type="Number">1.8242000000000001E-2</Data></Cell>
    <Cell ss:StyleID="s26"><Data ss:Type="Number">-0.76520999999999995</Data></Cell>
    <Cell ss:StyleID="s27"><Data ss:Type="Number">7.3676000000000005E-2</Data></Cell>
   </Row>
   <Row>
    <Cell ss:StyleID="s22"/>
    <Cell ss:StyleID="s22"><Data ss:Type="String">contig07497</Data></Cell>
    <Cell ss:StyleID="s26"><Data ss:Type="Number">-0.24954999999999999</Data></Cell>
    <Cell ss:StyleID="s27"><Data ss:Type="Number">0.72677999999999998</Data></Cell>
    <Cell ss:StyleID="s26"><Data ss:Type="Number">4.1730999999999998</Data></Cell>
    <Cell ss:StyleID="s27"><Data ss:Type="Number">9.8248999999999993E-3</Data></Cell>
   </Row>
   <Row>
    <Cell ss:StyleID="s22"/>
    <Cell ss:StyleID="s22"><Data ss:Type="String">contig07736</Data></Cell>
    <Cell ss:StyleID="s26"><Data ss:Type="Number">-1.7013</Data></Cell>
    <Cell ss:StyleID="s27"><Data ss:Type="Number">3.8051000000000001E-2</Data></Cell>
    <Cell ss:StyleID="s26"><Data ss:Type="Number">-1.2278</Data></Cell>
    <Cell ss:StyleID="s27"><Data ss:Type="Number">0.12063</Data></Cell>
   </Row>
   <Row>
    <Cell ss:StyleID="s22"><Data ss:Type="String">cg15828- isoform b</Data></Cell>
    <Cell ss:StyleID="s22"><Data ss:Type="String">contig07800</Data></Cell>
    <Cell ss:StyleID="s26"><Data ss:Type="Number">-1.2353000000000001</Data></Cell>
    <Cell ss:StyleID="s27"><Data ss:Type="Number">3.9119000000000001E-2</Data></Cell>
    <Cell ss:StyleID="s26"><Data ss:Type="Number">-1.4260999999999999</Data></Cell>
    <Cell ss:StyleID="s27"><Data ss:Type="Number">2.4028000000000001E-2</Data></Cell>
   </Row>
   <Row>
    <Cell ss:StyleID="s22"/>
    <Cell ss:StyleID="s22"><Data ss:Type="String">contig07825</Data></Cell>
    <Cell ss:StyleID="s26"><Data ss:Type="Number">-1.7221</Data></Cell>
    <Cell ss:StyleID="s27"><Data ss:Type="Number">2.0028000000000001E-2</Data></Cell>
    <Cell ss:StyleID="s26"><Data ss:Type="Number">-1.4040999999999999</Data></Cell>
    <Cell ss:StyleID="s27"><Data ss:Type="Number">4.0187E-2</Data></Cell>
   </Row>
   <Row>
    <Cell ss:StyleID="s22"><Data ss:Type="String">low density lipoprotein</Data></Cell>
    <Cell ss:StyleID="s22"><Data ss:Type="String">contig07862</Data></Cell>
    <Cell ss:StyleID="s26"><Data ss:Type="Number">1.5758000000000001</Data></Cell>
    <Cell ss:StyleID="s27"><Data ss:Type="Number">4.2991000000000001E-2</Data></Cell>
    <Cell ss:StyleID="s26"><Data ss:Type="Number">1.4915</Data></Cell>
    <Cell ss:StyleID="s27"><Data ss:Type="Number">5.3206000000000003E-2</Data></Cell>
   </Row>
   <Row>
    <Cell ss:StyleID="s22"><Data ss:Type="String">viral a-type inclusion protein</Data></Cell>
    <Cell ss:StyleID="s22"><Data ss:Type="String">contig07877</Data></Cell>
    <Cell ss:StyleID="s26"><Data ss:Type="Number">-1.4718</Data></Cell>
    <Cell ss:StyleID="s27"><Data ss:Type="Number">2.6006999999999999E-2</Data></Cell>
    <Cell ss:StyleID="s26"><Data ss:Type="Number">-1.2544999999999999</Data></Cell>
    <Cell ss:StyleID="s27"><Data ss:Type="Number">4.4283999999999997E-2</Data></Cell>
   </Row>
   <Row>
    <Cell ss:StyleID="s22"><Data ss:Type="String">sodium bicarbonate cotransporter</Data></Cell>
    <Cell ss:StyleID="s22"><Data ss:Type="String">contig07895</Data></Cell>
    <Cell ss:StyleID="s26"><Data ss:Type="Number">-1.3113999999999999</Data></Cell>
    <Cell ss:StyleID="s27"><Data ss:Type="Number">3.8178999999999998E-2</Data></Cell>
    <Cell ss:StyleID="s26"><Data ss:Type="Number">-1.1338999999999999</Data></Cell>
    <Cell ss:StyleID="s27"><Data ss:Type="Number">6.3468999999999998E-2</Data></Cell>
   </Row>
   <Row>
    <Cell ss:StyleID="s22"><Data ss:Type="String">inner membrane protein</Data></Cell>
    <Cell ss:StyleID="s22"><Data ss:Type="String">contig07992</Data></Cell>
    <Cell ss:StyleID="s26"><Data ss:Type="Number">0.91269999999999996</Data></Cell>
    <Cell ss:StyleID="s27"><Data ss:Type="Number">6.8518999999999997E-2</Data></Cell>
    <Cell ss:StyleID="s26"><Data ss:Type="Number">1.1016999999999999</Data></Cell>
    <Cell ss:StyleID="s27"><Data ss:Type="Number">3.6266E-2</Data></Cell>
   </Row>
   <Row>
    <Cell ss:StyleID="s22"><Data ss:Type="String">general transcription factor polypeptide 74kda</Data></Cell>
    <Cell ss:StyleID="s22"><Data ss:Type="String">contig08016</Data></Cell>
    <Cell ss:StyleID="s26"><Data ss:Type="Number">-1.2863</Data></Cell>
    <Cell ss:StyleID="s27"><Data ss:Type="Number">4.1950000000000001E-2</Data></Cell>
    <Cell ss:StyleID="s26"><Data ss:Type="Number">-0.67098999999999998</Data></Cell>
    <Cell ss:StyleID="s27"><Data ss:Type="Number">0.26923000000000002</Data></Cell>
   </Row>
   <Row>
    <Cell ss:StyleID="s22"><Data ss:Type="String">heavy polypeptide</Data></Cell>
    <Cell ss:StyleID="s22"><Data ss:Type="String">contig08026</Data></Cell>
    <Cell ss:StyleID="s26"><Data ss:Type="Number">-1.7739</Data></Cell>
    <Cell ss:StyleID="s27"><Data ss:Type="Number">2.5387E-2</Data></Cell>
    <Cell ss:StyleID="s26"><Data ss:Type="Number">-2.0384000000000002</Data></Cell>
    <Cell ss:StyleID="s27"><Data ss:Type="Number">1.3951E-2</Data></Cell>
   </Row>
   <Row>
    <Cell ss:StyleID="s22"><Data ss:Type="String">cell division cycle 20 homolog ( cerevisiae)</Data></Cell>
    <Cell ss:StyleID="s22"><Data ss:Type="String">contig08076</Data></Cell>
    <Cell ss:StyleID="s26"><Data ss:Type="Number">-1.1812</Data></Cell>
    <Cell ss:StyleID="s27"><Data ss:Type="Number">3.2383000000000002E-2</Data></Cell>
    <Cell ss:StyleID="s26"><Data ss:Type="Number">-1.0205</Data></Cell>
    <Cell ss:StyleID="s27"><Data ss:Type="Number">5.5673E-2</Data></Cell>
   </Row>
   <Row>
    <Cell ss:StyleID="s22"><Data ss:Type="String">polya polymerase</Data></Cell>
    <Cell ss:StyleID="s22"><Data ss:Type="String">contig08111</Data></Cell>
    <Cell ss:StyleID="s26"><Data ss:Type="Number">-2.0592000000000001</Data></Cell>
    <Cell ss:StyleID="s27"><Data ss:Type="Number">3.6732000000000001E-2</Data></Cell>
    <Cell ss:StyleID="s26"><Data ss:Type="Number">-1.5567</Data></Cell>
    <Cell ss:StyleID="s27"><Data ss:Type="Number">9.3275999999999998E-2</Data></Cell>
   </Row>
   <Row>
    <Cell ss:StyleID="s22"><Data ss:Type="String">synaptic vesicle membrane protein vat-1 homolog-like</Data></Cell>
    <Cell ss:StyleID="s22"><Data ss:Type="String">contig08205</Data></Cell>
    <Cell ss:StyleID="s26"><Data ss:Type="Number">-1.6447000000000001</Data></Cell>
    <Cell ss:StyleID="s27"><Data ss:Type="Number">5.9251E-3</Data></Cell>
    <Cell ss:StyleID="s26"><Data ss:Type="Number">-1.2572000000000001</Data></Cell>
    <Cell ss:StyleID="s27"><Data ss:Type="Number">1.5384999999999999E-2</Data></Cell>
   </Row>
   <Row>
    <Cell ss:StyleID="s22"/>
    <Cell ss:StyleID="s22"><Data ss:Type="String">contig08232</Data></Cell>
    <Cell ss:StyleID="s26"><Data ss:Type="Number">-2.2877999999999998</Data></Cell>
    <Cell ss:StyleID="s27"><Data ss:Type="Number">9.1877E-3</Data></Cell>
    <Cell ss:StyleID="s26"><Data ss:Type="Number">-2.3304999999999998</Data></Cell>
    <Cell ss:StyleID="s27"><Data ss:Type="Number">7.9048E-3</Data></Cell>
   </Row>
   <Row>
    <Cell ss:StyleID="s22"><Data ss:Type="String">armadillo repeat containing 5</Data></Cell>
    <Cell ss:StyleID="s22"><Data ss:Type="String">contig08290</Data></Cell>
    <Cell ss:StyleID="s26"><Data ss:Type="Number">-1.5909</Data></Cell>
    <Cell ss:StyleID="s27"><Data ss:Type="Number">3.5873000000000002E-2</Data></Cell>
    <Cell ss:StyleID="s26"><Data ss:Type="Number">-0.64214000000000004</Data></Cell>
    <Cell ss:StyleID="s27"><Data ss:Type="Number">0.37941000000000003</Data></Cell>
   </Row>
   <Row>
    <Cell ss:StyleID="s22"><Data ss:Type="String">structural maintenance of chromosomes protein 3</Data></Cell>
    <Cell ss:StyleID="s22"><Data ss:Type="String">contig08324</Data></Cell>
    <Cell ss:StyleID="s26"><Data ss:Type="Number">-0.86116999999999999</Data></Cell>
    <Cell ss:StyleID="s27"><Data ss:Type="Number">6.0579000000000001E-2</Data></Cell>
    <Cell ss:StyleID="s26"><Data ss:Type="Number">-0.94203000000000003</Data></Cell>
    <Cell ss:StyleID="s27"><Data ss:Type="Number">4.4322E-2</Data></Cell>
   </Row>
   <Row>
    <Cell ss:StyleID="s22"><Data ss:Type="String">centromere protein e</Data></Cell>
    <Cell ss:StyleID="s22"><Data ss:Type="String">contig08370</Data></Cell>
    <Cell ss:StyleID="s26"><Data ss:Type="Number">-1.4117</Data></Cell>
    <Cell ss:StyleID="s27"><Data ss:Type="Number">3.2684999999999999E-2</Data></Cell>
    <Cell ss:StyleID="s26"><Data ss:Type="Number">-1.4303999999999999</Data></Cell>
    <Cell ss:StyleID="s27"><Data ss:Type="Number">3.2551999999999998E-2</Data></Cell>
   </Row>
   <Row>
    <Cell ss:StyleID="s22"><Data ss:Type="String">y box binding protein 1</Data></Cell>
    <Cell ss:StyleID="s22"><Data ss:Type="String">contig08375</Data></Cell>
    <Cell ss:StyleID="s26"><Data ss:Type="Number">-2.3408000000000002</Data></Cell>
    <Cell ss:StyleID="s27"><Data ss:Type="Number">1.5985000000000001E-3</Data></Cell>
    <Cell ss:StyleID="s26"><Data ss:Type="Number">-2.4983</Data></Cell>
    <Cell ss:StyleID="s27"><Data ss:Type="Number">9.8754000000000008E-4</Data></Cell>
   </Row>
   <Row>
    <Cell ss:StyleID="s22"><Data ss:Type="String">PREDICTED: similar to predicted protein [Hydra magnipapillata]</Data></Cell>
    <Cell ss:StyleID="s22"><Data ss:Type="String">contig08402</Data></Cell>
    <Cell ss:StyleID="s26"><Data ss:Type="Number">-1.958</Data></Cell>
    <Cell ss:StyleID="s27"><Data ss:Type="Number">3.4258999999999998E-2</Data></Cell>
    <Cell ss:StyleID="s26"><Data ss:Type="Number">-1.9590000000000001</Data></Cell>
    <Cell ss:StyleID="s27"><Data ss:Type="Number">3.4942000000000001E-2</Data></Cell>
   </Row>
   <Row>
    <Cell ss:StyleID="s22"/>
    <Cell ss:StyleID="s22"><Data ss:Type="String">contig08553</Data></Cell>
    <Cell ss:StyleID="s26"><Data ss:Type="Number">-1.2254</Data></Cell>
    <Cell ss:StyleID="s27"><Data ss:Type="Number">2.4226000000000001E-2</Data></Cell>
    <Cell ss:StyleID="s26"><Data ss:Type="Number">-1.0145</Data></Cell>
    <Cell ss:StyleID="s27"><Data ss:Type="Number">4.5229999999999999E-2</Data></Cell>
   </Row>
   <Row>
    <Cell ss:StyleID="s22"><Data ss:Type="String">programmed cell death protein 7</Data></Cell>
    <Cell ss:StyleID="s22"><Data ss:Type="String">contig08595</Data></Cell>
    <Cell ss:StyleID="s26"><Data ss:Type="Number">-1.1498999999999999</Data></Cell>
    <Cell ss:StyleID="s27"><Data ss:Type="Number">2.0879999999999999E-2</Data></Cell>
    <Cell ss:StyleID="s26"><Data ss:Type="Number">-1.1605000000000001</Data></Cell>
    <Cell ss:StyleID="s27"><Data ss:Type="Number">1.9148999999999999E-2</Data></Cell>
   </Row>
   <Row>
    <Cell ss:StyleID="s22"><Data ss:Type="String">kelch-like 35</Data></Cell>
    <Cell ss:StyleID="s22"><Data ss:Type="String">contig08603</Data></Cell>
    <Cell ss:StyleID="s26"><Data ss:Type="Number">-1.4103000000000001</Data></Cell>
    <Cell ss:StyleID="s27"><Data ss:Type="Number">2.384E-2</Data></Cell>
    <Cell ss:StyleID="s26"><Data ss:Type="Number">-1.3047</Data></Cell>
    <Cell ss:StyleID="s27"><Data ss:Type="Number">3.0124999999999999E-2</Data></Cell>
   </Row>
   <Row>
    <Cell ss:StyleID="s22" ss:Formula="=-alpha-glucan-branching enzyme"><Data ss:Type="Error">#NAME?</Data></Cell>
    <Cell ss:StyleID="s22"><Data ss:Type="String">contig08624</Data></Cell>
    <Cell ss:StyleID="s26"><Data ss:Type="Number">-1.1254999999999999</Data></Cell>
    <Cell ss:StyleID="s27"><Data ss:Type="Number">3.4720000000000001E-2</Data></Cell>
    <Cell ss:StyleID="s26"><Data ss:Type="Number">-0.62709999999999999</Data></Cell>
    <Cell ss:StyleID="s27"><Data ss:Type="Number">0.20654</Data></Cell>
   </Row>
   <Row>
    <Cell ss:StyleID="s22"><Data ss:Type="String">aurora kinase a</Data></Cell>
    <Cell ss:StyleID="s22"><Data ss:Type="String">contig08714</Data></Cell>
    <Cell ss:StyleID="s26"><Data ss:Type="Number">-1.3192999999999999</Data></Cell>
    <Cell ss:StyleID="s27"><Data ss:Type="Number">1.6140999999999999E-2</Data></Cell>
    <Cell ss:StyleID="s26"><Data ss:Type="Number">-1.2407999999999999</Data></Cell>
    <Cell ss:StyleID="s27"><Data ss:Type="Number">1.9216E-2</Data></Cell>
   </Row>
   <Row>
    <Cell ss:StyleID="s22"><Data ss:Type="String">histone h3</Data></Cell>
    <Cell ss:StyleID="s22"><Data ss:Type="String">contig08768</Data></Cell>
    <Cell ss:StyleID="s26"><Data ss:Type="Number">-0.96618999999999999</Data></Cell>
    <Cell ss:StyleID="s27"><Data ss:Type="Number">4.7454999999999997E-2</Data></Cell>
    <Cell ss:StyleID="s26"><Data ss:Type="Number">-0.67542000000000002</Data></Cell>
    <Cell ss:StyleID="s27"><Data ss:Type="Number">0.14541000000000001</Data></Cell>
   </Row>
   <Row>
    <Cell ss:StyleID="s22"><Data ss:Type="String">nucleosome assembly protein 1-like 1</Data></Cell>
    <Cell ss:StyleID="s22"><Data ss:Type="String">contig08786</Data></Cell>
    <Cell ss:StyleID="s26"><Data ss:Type="Number">-0.47206999999999999</Data></Cell>
    <Cell ss:StyleID="s27"><Data ss:Type="Number">0.66879</Data></Cell>
    <Cell ss:StyleID="s26"><Data ss:Type="Number">4.0773000000000001</Data></Cell>
    <Cell ss:StyleID="s27"><Data ss:Type="Number">4.4972999999999999E-2</Data></Cell>
   </Row>
   <Row>
    <Cell ss:StyleID="s22"><Data ss:Type="String">cyclin b</Data></Cell>
    <Cell ss:StyleID="s22"><Data ss:Type="String">contig08804</Data></Cell>
    <Cell ss:StyleID="s26"><Data ss:Type="Number">-1.236</Data></Cell>
    <Cell ss:StyleID="s27"><Data ss:Type="Number">2.5867999999999999E-2</Data></Cell>
    <Cell ss:StyleID="s26"><Data ss:Type="Number">-1.0488999999999999</Data></Cell>
    <Cell ss:StyleID="s27"><Data ss:Type="Number">4.4560000000000002E-2</Data></Cell>
   </Row>
   <Row>
    <Cell ss:StyleID="s22"><Data ss:Type="String">ribosomal protein l27a</Data></Cell>
    <Cell ss:StyleID="s22"><Data ss:Type="String">contig08877</Data></Cell>
    <Cell ss:StyleID="s26"><Data ss:Type="Number">3.1612</Data></Cell>
    <Cell ss:StyleID="s27"><Data ss:Type="Number">7.3366000000000004E-3</Data></Cell>
    <Cell ss:StyleID="s26"><Data ss:Type="Number">3.4165999999999999</Data></Cell>
    <Cell ss:StyleID="s27"><Data ss:Type="Number">5.1755000000000004E-3</Data></Cell>
   </Row>
   <Row>
    <Cell ss:StyleID="s22"><Data ss:Type="String">protein phosphatase 1 regulatory subunit 3b</Data></Cell>
    <Cell ss:StyleID="s22"><Data ss:Type="String">contig08950</Data></Cell>
    <Cell ss:StyleID="s26"><Data ss:Type="Number">-0.87072000000000005</Data></Cell>
    <Cell ss:StyleID="s27"><Data ss:Type="Number">4.9222000000000002E-2</Data></Cell>
    <Cell ss:StyleID="s26"><Data ss:Type="Number">-0.58426</Data></Cell>
    <Cell ss:StyleID="s27"><Data ss:Type="Number">0.16747000000000001</Data></Cell>
   </Row>
   <Row>
    <Cell ss:StyleID="s22"><Data ss:Type="String">mgc80576 protein</Data></Cell>
    <Cell ss:StyleID="s22"><Data ss:Type="String">contig08953</Data></Cell>
    <Cell ss:StyleID="s26"><Data ss:Type="Number">-1.3872</Data></Cell>
    <Cell ss:StyleID="s27"><Data ss:Type="Number">3.4611000000000003E-2</Data></Cell>
    <Cell ss:StyleID="s26"><Data ss:Type="Number">-1.1459999999999999</Data></Cell>
    <Cell ss:StyleID="s27"><Data ss:Type="Number">6.7567000000000002E-2</Data></Cell>
   </Row>
   <Row>
    <Cell ss:StyleID="s22"><Data ss:Type="String">3-phosphoinositide dependent protein kinase-1</Data></Cell>
    <Cell ss:StyleID="s22"><Data ss:Type="String">contig08977</Data></Cell>
    <Cell ss:StyleID="s26"><Data ss:Type="Number">0.88624999999999998</Data></Cell>
    <Cell ss:StyleID="s27"><Data ss:Type="Number">0.10573</Data></Cell>
    <Cell ss:StyleID="s26"><Data ss:Type="Number">3.0413999999999999</Data></Cell>
    <Cell ss:StyleID="s27"><Data ss:Type="Number">1.1477E-3</Data></Cell>
   </Row>
   <Row>
    <Cell ss:StyleID="s22"><Data ss:Type="String">histone</Data></Cell>
    <Cell ss:StyleID="s22"><Data ss:Type="String">contig08979</Data></Cell>
    <Cell ss:StyleID="s26"><Data ss:Type="Number">1.4337</Data></Cell>
    <Cell ss:StyleID="s27"><Data ss:Type="Number">6.1674E-3</Data></Cell>
    <Cell ss:StyleID="s26"><Data ss:Type="Number">1.4636</Data></Cell>
    <Cell ss:StyleID="s27"><Data ss:Type="Number">5.3122999999999998E-3</Data></Cell>
   </Row>
   <Row>
    <Cell ss:StyleID="s22"><Data ss:Type="String">low-density lipoprotein receptor-related protein 1b</Data></Cell>
    <Cell ss:StyleID="s22"><Data ss:Type="String">contig09017</Data></Cell>
    <Cell ss:StyleID="s26"><Data ss:Type="Number">-1.2715000000000001</Data></Cell>
    <Cell ss:StyleID="s27"><Data ss:Type="Number">4.2729999999999997E-2</Data></Cell>
    <Cell ss:StyleID="s26"><Data ss:Type="Number">-0.97974000000000006</Data></Cell>
    <Cell ss:StyleID="s27"><Data ss:Type="Number">0.10091</Data></Cell>
   </Row>
   <Row>
    <Cell ss:StyleID="s22"/>
    <Cell ss:StyleID="s22"><Data ss:Type="String">contig09104</Data></Cell>
    <Cell ss:StyleID="s26"><Data ss:Type="Number">-1.6589</Data></Cell>
    <Cell ss:StyleID="s27"><Data ss:Type="Number">7.7999999999999996E-3</Data></Cell>
    <Cell ss:StyleID="s26"><Data ss:Type="Number">-1.5965</Data></Cell>
    <Cell ss:StyleID="s27"><Data ss:Type="Number">8.1305000000000006E-3</Data></Cell>
   </Row>
   <Row>
    <Cell ss:StyleID="s22"><Data ss:Type="String">mus81 endonuclease homolog</Data></Cell>
    <Cell ss:StyleID="s22"><Data ss:Type="String">contig09121</Data></Cell>
    <Cell ss:StyleID="s26"><Data ss:Type="Number">-1.1940999999999999</Data></Cell>
    <Cell ss:StyleID="s27"><Data ss:Type="Number">3.8178999999999998E-2</Data></Cell>
    <Cell ss:StyleID="s26"><Data ss:Type="Number">-1.0752999999999999</Data></Cell>
    <Cell ss:StyleID="s27"><Data ss:Type="Number">5.5842000000000003E-2</Data></Cell>
   </Row>
   <Row>
    <Cell ss:StyleID="s22"/>
    <Cell ss:StyleID="s22"><Data ss:Type="String">contig09138</Data></Cell>
    <Cell ss:StyleID="s26"><Data ss:Type="Number">1.7834000000000001</Data></Cell>
    <Cell ss:StyleID="s27"><Data ss:Type="Number">1.0019E-2</Data></Cell>
    <Cell ss:StyleID="s26"><Data ss:Type="Number">1.9535</Data></Cell>
    <Cell ss:StyleID="s27"><Data ss:Type="Number">6.7501000000000002E-3</Data></Cell>
   </Row>
   <Row>
    <Cell ss:StyleID="s22"><Data ss:Type="String">cell adhesion</Data></Cell>
    <Cell ss:StyleID="s22"><Data ss:Type="String">contig09143</Data></Cell>
    <Cell ss:StyleID="s26"><Data ss:Type="Number">0.94398000000000004</Data></Cell>
    <Cell ss:StyleID="s27"><Data ss:Type="Number">6.3183000000000003E-2</Data></Cell>
    <Cell ss:StyleID="s26"><Data ss:Type="Number">1.1759999999999999</Data></Cell>
    <Cell ss:StyleID="s27"><Data ss:Type="Number">2.9729999999999999E-2</Data></Cell>
   </Row>
   <Row>
    <Cell ss:StyleID="s22"><Data ss:Type="String">n-acylsphingosine amidohydrolase</Data></Cell>
    <Cell ss:StyleID="s22"><Data ss:Type="String">contig09187</Data></Cell>
    <Cell ss:StyleID="s26"><Data ss:Type="Number">-1.4227000000000001</Data></Cell>
    <Cell ss:StyleID="s27"><Data ss:Type="Number">4.9397999999999997E-2</Data></Cell>
    <Cell ss:StyleID="s26"><Data ss:Type="Number">-1.2212000000000001</Data></Cell>
    <Cell ss:StyleID="s27"><Data ss:Type="Number">8.2336000000000006E-2</Data></Cell>
   </Row>
   <Row>
    <Cell ss:StyleID="s22"><Data ss:Type="String">disintegrin and metalloproteinase domain-containing protein 10</Data></Cell>
    <Cell ss:StyleID="s22"><Data ss:Type="String">contig09204</Data></Cell>
    <Cell ss:StyleID="s26"><Data ss:Type="Number">-1.5353000000000001</Data></Cell>
    <Cell ss:StyleID="s27"><Data ss:Type="Number">1.8821000000000001E-2</Data></Cell>
    <Cell ss:StyleID="s26"><Data ss:Type="Number">-1.1850000000000001</Data></Cell>
    <Cell ss:StyleID="s27"><Data ss:Type="Number">4.5464999999999998E-2</Data></Cell>
   </Row>
   <Row>
    <Cell ss:StyleID="s22"/>
    <Cell ss:StyleID="s22"><Data ss:Type="String">contig09214</Data></Cell>
    <Cell ss:StyleID="s26"><Data ss:Type="Number">3.4510000000000001</Data></Cell>
    <Cell ss:StyleID="s27"><Data ss:Type="Number">2.4303000000000002E-2</Data></Cell>
    <Cell ss:StyleID="s26"><Data ss:Type="Number">0.53488000000000002</Data></Cell>
    <Cell ss:StyleID="s27"><Data ss:Type="Number">0.54830999999999996</Data></Cell>
   </Row>
   <Row>
    <Cell ss:StyleID="s22"/>
    <Cell ss:StyleID="s22"><Data ss:Type="String">contig09281</Data></Cell>
    <Cell ss:StyleID="s26"><Data ss:Type="Number">-1.7807999999999999</Data></Cell>
    <Cell ss:StyleID="s27"><Data ss:Type="Number">5.3842999999999999E-3</Data></Cell>
    <Cell ss:StyleID="s26"><Data ss:Type="Number">-1.4329000000000001</Data></Cell>
    <Cell ss:StyleID="s27"><Data ss:Type="Number">1.0898E-2</Data></Cell>
   </Row>
   <Row>
    <Cell ss:StyleID="s22"><Data ss:Type="String">xanthine dehydrogenase</Data></Cell>
    <Cell ss:StyleID="s22"><Data ss:Type="String">contig09297</Data></Cell>
    <Cell ss:StyleID="s26"><Data ss:Type="Number">1.5964</Data></Cell>
    <Cell ss:StyleID="s27"><Data ss:Type="Number">2.9895999999999999E-2</Data></Cell>
    <Cell ss:StyleID="s26"><Data ss:Type="Number">1.8991</Data></Cell>
    <Cell ss:StyleID="s27"><Data ss:Type="Number">1.4505000000000001E-2</Data></Cell>
   </Row>
   <Row>
    <Cell ss:StyleID="s22"><Data ss:Type="String">protein</Data></Cell>
    <Cell ss:StyleID="s22"><Data ss:Type="String">contig09350</Data></Cell>
    <Cell ss:StyleID="s26"><Data ss:Type="Number">1.0652999999999999</Data></Cell>
    <Cell ss:StyleID="s27"><Data ss:Type="Number">3.2383000000000002E-2</Data></Cell>
    <Cell ss:StyleID="s26"><Data ss:Type="Number">1.5971</Data></Cell>
    <Cell ss:StyleID="s27"><Data ss:Type="Number">7.4216999999999998E-3</Data></Cell>
   </Row>
   <Row>
    <Cell ss:StyleID="s22"/>
    <Cell ss:StyleID="s22"><Data ss:Type="String">contig09435</Data></Cell>
    <Cell ss:StyleID="s26"><Data ss:Type="Number">-0.90700999999999998</Data></Cell>
    <Cell ss:StyleID="s27"><Data ss:Type="Number">4.9598000000000003E-2</Data></Cell>
    <Cell ss:StyleID="s26"><Data ss:Type="Number">-0.75978000000000001</Data></Cell>
    <Cell ss:StyleID="s27"><Data ss:Type="Number">8.9007000000000003E-2</Data></Cell>
   </Row>
   <Row>
    <Cell ss:StyleID="s22"><Data ss:Type="String">proteophosphoglycan ppg4</Data></Cell>
    <Cell ss:StyleID="s22"><Data ss:Type="String">contig09436</Data></Cell>
    <Cell ss:StyleID="s26"><Data ss:Type="Number">-2.0377000000000001</Data></Cell>
    <Cell ss:StyleID="s27"><Data ss:Type="Number">1.5977999999999999E-2</Data></Cell>
    <Cell ss:StyleID="s26"><Data ss:Type="Number">-1.7206999999999999</Data></Cell>
    <Cell ss:StyleID="s27"><Data ss:Type="Number">2.8846E-2</Data></Cell>
   </Row>
   <Row>
    <Cell ss:StyleID="s22"><Data ss:Type="String">hypothetical protein EAI_16144 [Harpegnathos saltator]</Data></Cell>
    <Cell ss:StyleID="s22"><Data ss:Type="String">contig09455</Data></Cell>
    <Cell ss:StyleID="s26"><Data ss:Type="Number">-2.1781000000000001</Data></Cell>
    <Cell ss:StyleID="s27"><Data ss:Type="Number">2.0584000000000002E-3</Data></Cell>
    <Cell ss:StyleID="s26"><Data ss:Type="Number">-2.0985</Data></Cell>
    <Cell ss:StyleID="s27"><Data ss:Type="Number">1.8783999999999999E-3</Data></Cell>
   </Row>
   <Row>
    <Cell ss:StyleID="s22"><Data ss:Type="String">pannexin 4</Data></Cell>
    <Cell ss:StyleID="s22"><Data ss:Type="String">contig09527</Data></Cell>
    <Cell ss:StyleID="s26"><Data ss:Type="Number">1.8293999999999999</Data></Cell>
    <Cell ss:StyleID="s27"><Data ss:Type="Number">4.3219E-2</Data></Cell>
    <Cell ss:StyleID="s26"><Data ss:Type="Number">1.4970000000000001</Data></Cell>
    <Cell ss:StyleID="s27"><Data ss:Type="Number">7.7207999999999999E-2</Data></Cell>
   </Row>
   <Row>
    <Cell ss:StyleID="s22"><Data ss:Type="String">beta-lactamase domain containing family member (lact-7)-like</Data></Cell>
    <Cell ss:StyleID="s22"><Data ss:Type="String">contig09539</Data></Cell>
    <Cell ss:StyleID="s26"><Data ss:Type="Number">-1.4469000000000001</Data></Cell>
    <Cell ss:StyleID="s27"><Data ss:Type="Number">1.9741999999999999E-2</Data></Cell>
    <Cell ss:StyleID="s26"><Data ss:Type="Number">-1.3077000000000001</Data></Cell>
    <Cell ss:StyleID="s27"><Data ss:Type="Number">2.7736E-2</Data></Cell>
   </Row>
   <Row>
    <Cell ss:StyleID="s22"><Data ss:Type="String">hypothetical protein [Paramecium tetraurelia strain d4-2]</Data></Cell>
    <Cell ss:StyleID="s22"><Data ss:Type="String">contig09560</Data></Cell>
    <Cell ss:StyleID="s26"><Data ss:Type="Number">1.3036000000000001</Data></Cell>
    <Cell ss:StyleID="s27"><Data ss:Type="Number">6.4985000000000001E-2</Data></Cell>
    <Cell ss:StyleID="s26"><Data ss:Type="Number">1.4544999999999999</Data></Cell>
    <Cell ss:StyleID="s27"><Data ss:Type="Number">4.5801000000000001E-2</Data></Cell>
   </Row>
   <Row>
    <Cell ss:StyleID="s22"><Data ss:Type="String">hypothetical protein sce4126 [Sorangium cellulosum 'So ce 56']</Data></Cell>
    <Cell ss:StyleID="s22"><Data ss:Type="String">contig09580</Data></Cell>
    <Cell ss:StyleID="s26"><Data ss:Type="Number">1.389</Data></Cell>
    <Cell ss:StyleID="s27"><Data ss:Type="Number">2.6748000000000001E-2</Data></Cell>
    <Cell ss:StyleID="s26"><Data ss:Type="Number">1.6313</Data></Cell>
    <Cell ss:StyleID="s27"><Data ss:Type="Number">1.3561E-2</Data></Cell>
   </Row>
   <Row>
    <Cell ss:StyleID="s22"><Data ss:Type="String">prostaglandin d2 hematopoietic-like</Data></Cell>
    <Cell ss:StyleID="s22"><Data ss:Type="String">contig09612</Data></Cell>
    <Cell ss:StyleID="s26"><Data ss:Type="Number">3.4205999999999999</Data></Cell>
    <Cell ss:StyleID="s27"><Data ss:Type="Number">1.9721999999999999E-3</Data></Cell>
    <Cell ss:StyleID="s26"><Data ss:Type="Number">3.5337999999999998</Data></Cell>
    <Cell ss:StyleID="s27"><Data ss:Type="Number">1.5077999999999999E-3</Data></Cell>
   </Row>
   <Row>
    <Cell ss:StyleID="s22"/>
    <Cell ss:StyleID="s22"><Data ss:Type="String">contig09631</Data></Cell>
    <Cell ss:StyleID="s26"><Data ss:Type="Number">-1.7626999999999999</Data></Cell>
    <Cell ss:StyleID="s27"><Data ss:Type="Number">1.2642E-2</Data></Cell>
    <Cell ss:StyleID="s26"><Data ss:Type="Number">-1.6182000000000001</Data></Cell>
    <Cell ss:StyleID="s27"><Data ss:Type="Number">1.5955E-2</Data></Cell>
   </Row>
   <Row>
    <Cell ss:StyleID="s22"/>
    <Cell ss:StyleID="s22"><Data ss:Type="String">contig09660</Data></Cell>
    <Cell ss:StyleID="s26"><Data ss:Type="Number">4.1180000000000003</Data></Cell>
    <Cell ss:StyleID="s27"><Data ss:Type="Number">2.0140999999999999E-2</Data></Cell>
    <Cell ss:StyleID="s26"><Data ss:Type="Number">-0.30151</Data></Cell>
    <Cell ss:StyleID="s27"><Data ss:Type="Number">0.75814000000000004</Data></Cell>
   </Row>
   <Row>
    <Cell ss:StyleID="s22"/>
    <Cell ss:StyleID="s22"><Data ss:Type="String">contig09693</Data></Cell>
    <Cell ss:StyleID="s26"><Data ss:Type="Number">-2.3161999999999998</Data></Cell>
    <Cell ss:StyleID="s27"><Data ss:Type="Number">2.8454000000000001E-3</Data></Cell>
    <Cell ss:StyleID="s26"><Data ss:Type="Number">-1.7101999999999999</Data></Cell>
    <Cell ss:StyleID="s27"><Data ss:Type="Number">7.9667000000000002E-3</Data></Cell>
   </Row>
   <Row>
    <Cell ss:StyleID="s22"><Data ss:Type="String">cyclin a</Data></Cell>
    <Cell ss:StyleID="s22"><Data ss:Type="String">contig09775</Data></Cell>
    <Cell ss:StyleID="s26"><Data ss:Type="Number">-1.2333000000000001</Data></Cell>
    <Cell ss:StyleID="s27"><Data ss:Type="Number">0.19825999999999999</Data></Cell>
    <Cell ss:StyleID="s26"><Data ss:Type="Number">-2.0718000000000001</Data></Cell>
    <Cell ss:StyleID="s27"><Data ss:Type="Number">4.3451999999999998E-2</Data></Cell>
   </Row>
   <Row>
    <Cell ss:StyleID="s22"><Data ss:Type="String">eukaryotic translation initiation factor 6</Data></Cell>
    <Cell ss:StyleID="s22"><Data ss:Type="String">contig09862</Data></Cell>
    <Cell ss:StyleID="s26"><Data ss:Type="Number">0.20846000000000001</Data></Cell>
    <Cell ss:StyleID="s27"><Data ss:Type="Number">0.67061000000000004</Data></Cell>
    <Cell ss:StyleID="s26"><Data ss:Type="Number">1.0126999999999999</Data></Cell>
    <Cell ss:StyleID="s27"><Data ss:Type="Number">4.1196999999999998E-2</Data></Cell>
   </Row>
   <Row>
    <Cell ss:StyleID="s22"><Data ss:Type="String">exonuclease 1</Data></Cell>
    <Cell ss:StyleID="s22"><Data ss:Type="String">contig09870</Data></Cell>
    <Cell ss:StyleID="s26"><Data ss:Type="Number">-1.0085999999999999</Data></Cell>
    <Cell ss:StyleID="s27"><Data ss:Type="Number">3.1900999999999999E-2</Data></Cell>
    <Cell ss:StyleID="s26"><Data ss:Type="Number">-0.87722999999999995</Data></Cell>
    <Cell ss:StyleID="s27"><Data ss:Type="Number">5.3564000000000001E-2</Data></Cell>
   </Row>
   <Row>
    <Cell ss:StyleID="s22"><Data ss:Type="String">protein fosB</Data></Cell>
    <Cell ss:StyleID="s22"><Data ss:Type="String">contig09895</Data></Cell>
    <Cell ss:StyleID="s26"><Data ss:Type="Number">3.4813000000000001</Data></Cell>
    <Cell ss:StyleID="s27"><Data ss:Type="Number">3.1900999999999999E-2</Data></Cell>
    <Cell ss:StyleID="s26"><Data ss:Type="Number">2.0476000000000001</Data></Cell>
    <Cell ss:StyleID="s27"><Data ss:Type="Number">0.14136000000000001</Data></Cell>
   </Row>
   <Row>
    <Cell ss:StyleID="s22"/>
    <Cell ss:StyleID="s22"><Data ss:Type="String">contig09901</Data></Cell>
    <Cell ss:StyleID="s26"><Data ss:Type="Number">-1.1249</Data></Cell>
    <Cell ss:StyleID="s27"><Data ss:Type="Number">3.9607999999999997E-2</Data></Cell>
    <Cell ss:StyleID="s26"><Data ss:Type="Number">-0.66178000000000003</Data></Cell>
    <Cell ss:StyleID="s27"><Data ss:Type="Number">0.19919000000000001</Data></Cell>
   </Row>
   <Row>
    <Cell ss:StyleID="s22"/>
    <Cell ss:StyleID="s22"><Data ss:Type="String">contig09936</Data></Cell>
    <Cell ss:StyleID="s26"><Data ss:Type="Number">2.5074999999999998</Data></Cell>
    <Cell ss:StyleID="s27"><Data ss:Type="Number">1.7038000000000001E-3</Data></Cell>
    <Cell ss:StyleID="s26"><Data ss:Type="Number">2.8997000000000002</Data></Cell>
    <Cell ss:StyleID="s27"><Data ss:Type="Number">9.5040000000000001E-4</Data></Cell>
   </Row>
   <Row>
    <Cell ss:StyleID="s22"><Data ss:Type="String">dix domain containing 1</Data></Cell>
    <Cell ss:StyleID="s22"><Data ss:Type="String">contig09946</Data></Cell>
    <Cell ss:StyleID="s26"><Data ss:Type="Number">-1.1725000000000001</Data></Cell>
    <Cell ss:StyleID="s27"><Data ss:Type="Number">3.9393999999999998E-2</Data></Cell>
    <Cell ss:StyleID="s26"><Data ss:Type="Number">-1.1165</Data></Cell>
    <Cell ss:StyleID="s27"><Data ss:Type="Number">4.8105000000000002E-2</Data></Cell>
   </Row>
   <Row>
    <Cell ss:StyleID="s22"><Data ss:Type="String">uncoordinated family member (unc-89)</Data></Cell>
    <Cell ss:StyleID="s22"><Data ss:Type="String">contig09992</Data></Cell>
    <Cell ss:StyleID="s26"><Data ss:Type="Number">0.92135</Data></Cell>
    <Cell ss:StyleID="s27"><Data ss:Type="Number">0.23909</Data></Cell>
    <Cell ss:StyleID="s26"><Data ss:Type="Number">2.9819</Data></Cell>
    <Cell ss:StyleID="s27"><Data ss:Type="Number">5.0162000000000002E-3</Data></Cell>
   </Row>
   <Row>
    <Cell ss:StyleID="s22"><Data ss:Type="String">serine threonine-protein kinase chk1</Data></Cell>
    <Cell ss:StyleID="s22"><Data ss:Type="String">contig10016</Data></Cell>
    <Cell ss:StyleID="s26"><Data ss:Type="Number">-1.1970000000000001</Data></Cell>
    <Cell ss:StyleID="s27"><Data ss:Type="Number">4.3213000000000001E-2</Data></Cell>
    <Cell ss:StyleID="s26"><Data ss:Type="Number">-1.0714999999999999</Data></Cell>
    <Cell ss:StyleID="s27"><Data ss:Type="Number">6.3603999999999994E-2</Data></Cell>
   </Row>
   <Row>
    <Cell ss:StyleID="s22"><Data ss:Type="String">centromere protein l</Data></Cell>
    <Cell ss:StyleID="s22"><Data ss:Type="String">contig10031</Data></Cell>
    <Cell ss:StyleID="s26"><Data ss:Type="Number">-1.2745</Data></Cell>
    <Cell ss:StyleID="s27"><Data ss:Type="Number">3.6735999999999998E-2</Data></Cell>
    <Cell ss:StyleID="s26"><Data ss:Type="Number">-1.0623</Data></Cell>
    <Cell ss:StyleID="s27"><Data ss:Type="Number">6.8899000000000002E-2</Data></Cell>
   </Row>
   <Row>
    <Cell ss:StyleID="s22"/>
    <Cell ss:StyleID="s22"><Data ss:Type="String">contig10081</Data></Cell>
    <Cell ss:StyleID="s26"><Data ss:Type="Number">-1.2341</Data></Cell>
    <Cell ss:StyleID="s27"><Data ss:Type="Number">1.8874999999999999E-2</Data></Cell>
    <Cell ss:StyleID="s26"><Data ss:Type="Number">-1.0142</Data></Cell>
    <Cell ss:StyleID="s27"><Data ss:Type="Number">3.6894999999999997E-2</Data></Cell>
   </Row>
   <Row>
    <Cell ss:StyleID="s22"/>
    <Cell ss:StyleID="s22"><Data ss:Type="String">contig10091</Data></Cell>
    <Cell ss:StyleID="s26"><Data ss:Type="Number">-2.6941999999999999</Data></Cell>
    <Cell ss:StyleID="s27"><Data ss:Type="Number">1.1926000000000001E-2</Data></Cell>
    <Cell ss:StyleID="s26"><Data ss:Type="Number">-2.9272</Data></Cell>
    <Cell ss:StyleID="s27"><Data ss:Type="Number">7.9048E-3</Data></Cell>
   </Row>
   <Row>
    <Cell ss:StyleID="s22"><Data ss:Type="String">endothelin-converting enzyme</Data></Cell>
    <Cell ss:StyleID="s22"><Data ss:Type="String">contig10125</Data></Cell>
    <Cell ss:StyleID="s26"><Data ss:Type="Number">-1.4285000000000001</Data></Cell>
    <Cell ss:StyleID="s27"><Data ss:Type="Number">1.6702999999999999E-2</Data></Cell>
    <Cell ss:StyleID="s26"><Data ss:Type="Number">-1.3686</Data></Cell>
    <Cell ss:StyleID="s27"><Data ss:Type="Number">1.8721000000000002E-2</Data></Cell>
   </Row>
   <Row>
    <Cell ss:StyleID="s22"><Data ss:Type="String">protein</Data></Cell>
    <Cell ss:StyleID="s22"><Data ss:Type="String">contig10183</Data></Cell>
    <Cell ss:StyleID="s26"><Data ss:Type="Number">-1.3695999999999999</Data></Cell>
    <Cell ss:StyleID="s27"><Data ss:Type="Number">3.0744E-2</Data></Cell>
    <Cell ss:StyleID="s26"><Data ss:Type="Number">-1.0397000000000001</Data></Cell>
    <Cell ss:StyleID="s27"><Data ss:Type="Number">7.9246999999999998E-2</Data></Cell>
   </Row>
   <Row>
    <Cell ss:StyleID="s22"><Data ss:Type="String">set domain-containing protein 8</Data></Cell>
    <Cell ss:StyleID="s22"><Data ss:Type="String">contig10196</Data></Cell>
    <Cell ss:StyleID="s26"><Data ss:Type="Number">-1.2619</Data></Cell>
    <Cell ss:StyleID="s27"><Data ss:Type="Number">3.8051000000000001E-2</Data></Cell>
    <Cell ss:StyleID="s26"><Data ss:Type="Number">-0.99068999999999996</Data></Cell>
    <Cell ss:StyleID="s27"><Data ss:Type="Number">8.5903999999999994E-2</Data></Cell>
   </Row>
   <Row>
    <Cell ss:StyleID="s22"><Data ss:Type="String">transport and golgi organization-like</Data></Cell>
    <Cell ss:StyleID="s22"><Data ss:Type="String">contig10246</Data></Cell>
    <Cell ss:StyleID="s26"><Data ss:Type="Number">-0.91195999999999999</Data></Cell>
    <Cell ss:StyleID="s27"><Data ss:Type="Number">4.2521999999999997E-2</Data></Cell>
    <Cell ss:StyleID="s26"><Data ss:Type="Number">-0.86706000000000005</Data></Cell>
    <Cell ss:StyleID="s27"><Data ss:Type="Number">5.1596000000000003E-2</Data></Cell>
   </Row>
   <Row>
    <Cell ss:StyleID="s22"><Data ss:Type="String">ubiquitin-conjugating enzyme e2c</Data></Cell>
    <Cell ss:StyleID="s22"><Data ss:Type="String">contig10267</Data></Cell>
    <Cell ss:StyleID="s26"><Data ss:Type="Number">-1.1378999999999999</Data></Cell>
    <Cell ss:StyleID="s27"><Data ss:Type="Number">4.8342999999999997E-2</Data></Cell>
    <Cell ss:StyleID="s26"><Data ss:Type="Number">-1.2451000000000001</Data></Cell>
    <Cell ss:StyleID="s27"><Data ss:Type="Number">3.5934000000000001E-2</Data></Cell>
   </Row>
   <Row>
    <Cell ss:StyleID="s22"><Data ss:Type="String">neuronal acetylcholine receptor subunit alpha-2-like</Data></Cell>
    <Cell ss:StyleID="s22"><Data ss:Type="String">contig10275</Data></Cell>
    <Cell ss:StyleID="s26"><Data ss:Type="Number">1.7961</Data></Cell>
    <Cell ss:StyleID="s27"><Data ss:Type="Number">2.9637E-2</Data></Cell>
    <Cell ss:StyleID="s26"><Data ss:Type="Number">2.0348000000000002</Data></Cell>
    <Cell ss:StyleID="s27"><Data ss:Type="Number">1.7628000000000001E-2</Data></Cell>
   </Row>
   <Row>
    <Cell ss:StyleID="s22"><Data ss:Type="String">rho guanine nucleotide exchange factor 10</Data></Cell>
    <Cell ss:StyleID="s22"><Data ss:Type="String">contig10281</Data></Cell>
    <Cell ss:StyleID="s26"><Data ss:Type="Number">-1.3734999999999999</Data></Cell>
    <Cell ss:StyleID="s27"><Data ss:Type="Number">3.1900999999999999E-2</Data></Cell>
    <Cell ss:StyleID="s26"><Data ss:Type="Number">-1.2805</Data></Cell>
    <Cell ss:StyleID="s27"><Data ss:Type="Number">4.2175999999999998E-2</Data></Cell>
   </Row>
   <Row>
    <Cell ss:StyleID="s22"><Data ss:Type="String">tnf receptor-associated factor 5-like</Data></Cell>
    <Cell ss:StyleID="s22"><Data ss:Type="String">contig10294</Data></Cell>
    <Cell ss:StyleID="s26"><Data ss:Type="Number">-2.0095999999999998</Data></Cell>
    <Cell ss:StyleID="s27"><Data ss:Type="Number">3.5999000000000001E-3</Data></Cell>
    <Cell ss:StyleID="s26"><Data ss:Type="Number">-2.0670000000000002</Data></Cell>
    <Cell ss:StyleID="s27"><Data ss:Type="Number">2.6673000000000001E-3</Data></Cell>
   </Row>
   <Row>
    <Cell ss:StyleID="s22"/>
    <Cell ss:StyleID="s22"><Data ss:Type="String">contig10305</Data></Cell>
    <Cell ss:StyleID="s26"><Data ss:Type="Number">-1.3049999999999999</Data></Cell>
    <Cell ss:StyleID="s27"><Data ss:Type="Number">1.9473000000000001E-2</Data></Cell>
    <Cell ss:StyleID="s26"><Data ss:Type="Number">-1.3956</Data></Cell>
    <Cell ss:StyleID="s27"><Data ss:Type="Number">1.3705E-2</Data></Cell>
   </Row>
   <Row>
    <Cell ss:StyleID="s22"/>
    <Cell ss:StyleID="s22"><Data ss:Type="String">contig10309</Data></Cell>
    <Cell ss:StyleID="s26"><Data ss:Type="Number">-0.99168999999999996</Data></Cell>
    <Cell ss:StyleID="s27"><Data ss:Type="Number">2.8178999999999999E-2</Data></Cell>
    <Cell ss:StyleID="s26"><Data ss:Type="Number">-0.75388999999999995</Data></Cell>
    <Cell ss:StyleID="s27"><Data ss:Type="Number">6.9072999999999996E-2</Data></Cell>
   </Row>
   <Row>
    <Cell ss:StyleID="s22"><Data ss:Type="String">isoform b</Data></Cell>
    <Cell ss:StyleID="s22"><Data ss:Type="String">contig10404</Data></Cell>
    <Cell ss:StyleID="s26"><Data ss:Type="Number">-1.3803000000000001</Data></Cell>
    <Cell ss:StyleID="s27"><Data ss:Type="Number">1.5613E-2</Data></Cell>
    <Cell ss:StyleID="s26"><Data ss:Type="Number">-1.1113999999999999</Data></Cell>
    <Cell ss:StyleID="s27"><Data ss:Type="Number">3.2556000000000002E-2</Data></Cell>
   </Row>
   <Row>
    <Cell ss:StyleID="s22"><Data ss:Type="String">intermediate filament protein</Data></Cell>
    <Cell ss:StyleID="s22"><Data ss:Type="String">contig10412</Data></Cell>
    <Cell ss:StyleID="s26"><Data ss:Type="Number">1.0182</Data></Cell>
    <Cell ss:StyleID="s27"><Data ss:Type="Number">7.2449E-2</Data></Cell>
    <Cell ss:StyleID="s26"><Data ss:Type="Number">1.2087000000000001</Data></Cell>
    <Cell ss:StyleID="s27"><Data ss:Type="Number">4.0629999999999999E-2</Data></Cell>
   </Row>
   <Row>
    <Cell ss:StyleID="s22"><Data ss:Type="String">jun oncogene</Data></Cell>
    <Cell ss:StyleID="s22"><Data ss:Type="String">contig10430</Data></Cell>
    <Cell ss:StyleID="s26"><Data ss:Type="Number">1.282</Data></Cell>
    <Cell ss:StyleID="s27"><Data ss:Type="Number">2.9637E-2</Data></Cell>
    <Cell ss:StyleID="s26"><Data ss:Type="Number">1.4175</Data></Cell>
    <Cell ss:StyleID="s27"><Data ss:Type="Number">1.9519000000000002E-2</Data></Cell>
   </Row>
   <Row>
    <Cell ss:StyleID="s22"><Data ss:Type="String">ras-related protein rab-39b</Data></Cell>
    <Cell ss:StyleID="s22"><Data ss:Type="String">contig10517</Data></Cell>
    <Cell ss:StyleID="s26"><Data ss:Type="Number">-1.6005</Data></Cell>
    <Cell ss:StyleID="s27"><Data ss:Type="Number">3.4466999999999998E-2</Data></Cell>
    <Cell ss:StyleID="s26"><Data ss:Type="Number">-1.2797000000000001</Data></Cell>
    <Cell ss:StyleID="s27"><Data ss:Type="Number">7.4740000000000001E-2</Data></Cell>
   </Row>
   <Row>
    <Cell ss:StyleID="s22"/>
    <Cell ss:StyleID="s22"><Data ss:Type="String">contig10528</Data></Cell>
    <Cell ss:StyleID="s26"><Data ss:Type="Number">1.6981999999999999</Data></Cell>
    <Cell ss:StyleID="s27"><Data ss:Type="Number">2.4303000000000002E-2</Data></Cell>
    <Cell ss:StyleID="s26"><Data ss:Type="Number">1.8701000000000001</Data></Cell>
    <Cell ss:StyleID="s27"><Data ss:Type="Number">1.5941E-2</Data></Cell>
   </Row>
   <Row>
    <Cell ss:StyleID="s22"><Data ss:Type="String">calponin transgelin</Data></Cell>
    <Cell ss:StyleID="s22"><Data ss:Type="String">contig10555</Data></Cell>
    <Cell ss:StyleID="s26"><Data ss:Type="Number">1.9841</Data></Cell>
    <Cell ss:StyleID="s27"><Data ss:Type="Number">2.4303000000000002E-2</Data></Cell>
    <Cell ss:StyleID="s26"><Data ss:Type="Number">2.0731000000000002</Data></Cell>
    <Cell ss:StyleID="s27"><Data ss:Type="Number">1.9533999999999999E-2</Data></Cell>
   </Row>
   <Row>
    <Cell ss:StyleID="s22"><Data ss:Type="String">peptidylprolyl isomerase b-like</Data></Cell>
    <Cell ss:StyleID="s22"><Data ss:Type="String">contig10564</Data></Cell>
    <Cell ss:StyleID="s26"><Data ss:Type="Number">2.0653000000000001</Data></Cell>
    <Cell ss:StyleID="s27"><Data ss:Type="Number">6.1977999999999998E-3</Data></Cell>
    <Cell ss:StyleID="s26"><Data ss:Type="Number">2.3563000000000001</Data></Cell>
    <Cell ss:StyleID="s27"><Data ss:Type="Number">3.3693E-3</Data></Cell>
   </Row>
   <Row>
    <Cell ss:StyleID="s22"><Data ss:Type="String">ankyrin partial</Data></Cell>
    <Cell ss:StyleID="s22"><Data ss:Type="String">contig10607</Data></Cell>
    <Cell ss:StyleID="s26"><Data ss:Type="Number">-0.97443999999999997</Data></Cell>
    <Cell ss:StyleID="s27"><Data ss:Type="Number">5.2156000000000001E-2</Data></Cell>
    <Cell ss:StyleID="s26"><Data ss:Type="Number">-1.0387999999999999</Data></Cell>
    <Cell ss:StyleID="s27"><Data ss:Type="Number">4.2814999999999999E-2</Data></Cell>
   </Row>
   <Row>
    <Cell ss:StyleID="s22"/>
    <Cell ss:StyleID="s22"><Data ss:Type="String">contig10637</Data></Cell>
    <Cell ss:StyleID="s26"><Data ss:Type="Number">-1.0353000000000001</Data></Cell>
    <Cell ss:StyleID="s27"><Data ss:Type="Number">3.1900999999999999E-2</Data></Cell>
    <Cell ss:StyleID="s26"><Data ss:Type="Number">-0.4753</Data></Cell>
    <Cell ss:StyleID="s27"><Data ss:Type="Number">0.29424</Data></Cell>
   </Row>
   <Row>
    <Cell ss:StyleID="s22"/>
    <Cell ss:StyleID="s22"><Data ss:Type="String">contig10660</Data></Cell>
    <Cell ss:StyleID="s26"><Data ss:Type="Number">-2.1541000000000001</Data></Cell>
    <Cell ss:StyleID="s27"><Data ss:Type="Number">1.2647E-2</Data></Cell>
    <Cell ss:StyleID="s26"><Data ss:Type="Number">-2.0394999999999999</Data></Cell>
    <Cell ss:StyleID="s27"><Data ss:Type="Number">1.3951E-2</Data></Cell>
   </Row>
   <Row>
    <Cell ss:StyleID="s22"><Data ss:Type="String">transducer of 1</Data></Cell>
    <Cell ss:StyleID="s22"><Data ss:Type="String">contig10674</Data></Cell>
    <Cell ss:StyleID="s26"><Data ss:Type="Number">-1.9076</Data></Cell>
    <Cell ss:StyleID="s27"><Data ss:Type="Number">3.0741000000000001E-2</Data></Cell>
    <Cell ss:StyleID="s26"><Data ss:Type="Number">-2.6554000000000002</Data></Cell>
    <Cell ss:StyleID="s27"><Data ss:Type="Number">6.8942999999999999E-3</Data></Cell>
   </Row>
   <Row>
    <Cell ss:StyleID="s22"><Data ss:Type="String">rna pseudouridylate synthase domain containing 1</Data></Cell>
    <Cell ss:StyleID="s22"><Data ss:Type="String">contig10682</Data></Cell>
    <Cell ss:StyleID="s26"><Data ss:Type="Number">-1.7004999999999999</Data></Cell>
    <Cell ss:StyleID="s27"><Data ss:Type="Number">6.0790999999999998E-2</Data></Cell>
    <Cell ss:StyleID="s26"><Data ss:Type="Number">-2.3361999999999998</Data></Cell>
    <Cell ss:StyleID="s27"><Data ss:Type="Number">2.1017000000000001E-2</Data></Cell>
   </Row>
   <Row>
    <Cell ss:StyleID="s22"/>
    <Cell ss:StyleID="s22"><Data ss:Type="String">contig10708</Data></Cell>
    <Cell ss:StyleID="s26"><Data ss:Type="Number">8.5036999999999995E-3</Data></Cell>
    <Cell ss:StyleID="s27"><Data ss:Type="Number">0.99131000000000002</Data></Cell>
    <Cell ss:StyleID="s26"><Data ss:Type="Number">-1.5170999999999999</Data></Cell>
    <Cell ss:StyleID="s27"><Data ss:Type="Number">3.3174000000000002E-2</Data></Cell>
   </Row>
   <Row>
    <Cell ss:StyleID="s22"><Data ss:Type="String">o- family 3</Data></Cell>
    <Cell ss:StyleID="s22"><Data ss:Type="String">contig10742</Data></Cell>
    <Cell ss:StyleID="s26"><Data ss:Type="Number">1.3528</Data></Cell>
    <Cell ss:StyleID="s27"><Data ss:Type="Number">2.0799999999999999E-2</Data></Cell>
    <Cell ss:StyleID="s26"><Data ss:Type="Number">1.5369999999999999</Data></Cell>
    <Cell ss:StyleID="s27"><Data ss:Type="Number">1.1750999999999999E-2</Data></Cell>
   </Row>
   <Row>
    <Cell ss:StyleID="s22"><Data ss:Type="String">luciferin 4-monooxygenase</Data></Cell>
    <Cell ss:StyleID="s22"><Data ss:Type="String">contig10761</Data></Cell>
    <Cell ss:StyleID="s26"><Data ss:Type="Number">0.91713</Data></Cell>
    <Cell ss:StyleID="s27"><Data ss:Type="Number">0.25724000000000002</Data></Cell>
    <Cell ss:StyleID="s26"><Data ss:Type="Number">2.1747000000000001</Data></Cell>
    <Cell ss:StyleID="s27"><Data ss:Type="Number">1.9533999999999999E-2</Data></Cell>
   </Row>
   <Row>
    <Cell ss:StyleID="s22"/>
    <Cell ss:StyleID="s22"><Data ss:Type="String">contig10842</Data></Cell>
    <Cell ss:StyleID="s26"><Data ss:Type="Number">-1.2205999999999999</Data></Cell>
    <Cell ss:StyleID="s27"><Data ss:Type="Number">2.9637E-2</Data></Cell>
    <Cell ss:StyleID="s26"><Data ss:Type="Number">-1.7202</Data></Cell>
    <Cell ss:StyleID="s27"><Data ss:Type="Number">7.7333999999999996E-3</Data></Cell>
   </Row>
   <Row>
    <Cell ss:StyleID="s22"/>
    <Cell ss:StyleID="s22"><Data ss:Type="String">contig10879</Data></Cell>
    <Cell ss:StyleID="s26"><Data ss:Type="Number">-1.5484</Data></Cell>
    <Cell ss:StyleID="s27"><Data ss:Type="Number">3.6056999999999999E-2</Data></Cell>
    <Cell ss:StyleID="s26"><Data ss:Type="Number">-1.296</Data></Cell>
    <Cell ss:StyleID="s27"><Data ss:Type="Number">6.7183999999999994E-2</Data></Cell>
   </Row>
   <Row>
    <Cell ss:StyleID="s22"><Data ss:Type="String">1-acyl-sn-glycerol-3-phosphate acyltransferase gamma</Data></Cell>
    <Cell ss:StyleID="s22"><Data ss:Type="String">contig10895</Data></Cell>
    <Cell ss:StyleID="s26"><Data ss:Type="Number">-1.4321999999999999</Data></Cell>
    <Cell ss:StyleID="s27"><Data ss:Type="Number">4.4499999999999998E-2</Data></Cell>
    <Cell ss:StyleID="s26"><Data ss:Type="Number">-1.3307</Data></Cell>
    <Cell ss:StyleID="s27"><Data ss:Type="Number">5.8076000000000003E-2</Data></Cell>
   </Row>
   <Row>
    <Cell ss:StyleID="s22"/>
    <Cell ss:StyleID="s22"><Data ss:Type="String">contig10913</Data></Cell>
    <Cell ss:StyleID="s26"><Data ss:Type="Number">-1.776</Data></Cell>
    <Cell ss:StyleID="s27"><Data ss:Type="Number">6.3579999999999999E-3</Data></Cell>
    <Cell ss:StyleID="s26"><Data ss:Type="Number">-1.4634</Data></Cell>
    <Cell ss:StyleID="s27"><Data ss:Type="Number">1.3398E-2</Data></Cell>
   </Row>
   <Row>
    <Cell ss:StyleID="s22"><Data ss:Type="String">protein</Data></Cell>
    <Cell ss:StyleID="s22"><Data ss:Type="String">contig10926</Data></Cell>
    <Cell ss:StyleID="s26"><Data ss:Type="Number">-1.4713000000000001</Data></Cell>
    <Cell ss:StyleID="s27"><Data ss:Type="Number">1.5162999999999999E-2</Data></Cell>
    <Cell ss:StyleID="s26"><Data ss:Type="Number">-1.0542</Data></Cell>
    <Cell ss:StyleID="s27"><Data ss:Type="Number">4.6837999999999998E-2</Data></Cell>
   </Row>
   <Row>
    <Cell ss:StyleID="s22"><Data ss:Type="String">histone deacetylase 3</Data></Cell>
    <Cell ss:StyleID="s22"><Data ss:Type="String">contig10951</Data></Cell>
    <Cell ss:StyleID="s26"><Data ss:Type="Number">-1.1427</Data></Cell>
    <Cell ss:StyleID="s27"><Data ss:Type="Number">2.0879999999999999E-2</Data></Cell>
    <Cell ss:StyleID="s26"><Data ss:Type="Number">-0.67934000000000005</Data></Cell>
    <Cell ss:StyleID="s27"><Data ss:Type="Number">0.11466999999999999</Data></Cell>
   </Row>
   <Row>
    <Cell ss:StyleID="s22"/>
    <Cell ss:StyleID="s22"><Data ss:Type="String">contig10991</Data></Cell>
    <Cell ss:StyleID="s26"><Data ss:Type="Number">-1.3149</Data></Cell>
    <Cell ss:StyleID="s27"><Data ss:Type="Number">2.0879999999999999E-2</Data></Cell>
    <Cell ss:StyleID="s26"><Data ss:Type="Number">-1.1737</Data></Cell>
    <Cell ss:StyleID="s27"><Data ss:Type="Number">3.0124999999999999E-2</Data></Cell>
   </Row>
   <Row>
    <Cell ss:StyleID="s22"><Data ss:Type="String">hCG2005277 [Homo sapiens]</Data></Cell>
    <Cell ss:StyleID="s22"><Data ss:Type="String">contig10998</Data></Cell>
    <Cell ss:StyleID="s26"><Data ss:Type="Number">-1.613</Data></Cell>
    <Cell ss:StyleID="s27"><Data ss:Type="Number">9.1418000000000003E-3</Data></Cell>
    <Cell ss:StyleID="s26"><Data ss:Type="Number">-1.3858999999999999</Data></Cell>
    <Cell ss:StyleID="s27"><Data ss:Type="Number">1.4626E-2</Data></Cell>
   </Row>
   <Row>
    <Cell ss:StyleID="s22"><Data ss:Type="String">nardilysin (n-arginine dibasic convertase)</Data></Cell>
    <Cell ss:StyleID="s22"><Data ss:Type="String">contig11009</Data></Cell>
    <Cell ss:StyleID="s26"><Data ss:Type="Number">-1.2208000000000001</Data></Cell>
    <Cell ss:StyleID="s27"><Data ss:Type="Number">3.4913E-2</Data></Cell>
    <Cell ss:StyleID="s26"><Data ss:Type="Number">-1.0145999999999999</Data></Cell>
    <Cell ss:StyleID="s27"><Data ss:Type="Number">6.6984000000000002E-2</Data></Cell>
   </Row>
   <Row>
    <Cell ss:StyleID="s22"/>
    <Cell ss:StyleID="s22"><Data ss:Type="String">contig11035</Data></Cell>
    <Cell ss:StyleID="s26"><Data ss:Type="Number">-1.1882999999999999</Data></Cell>
    <Cell ss:StyleID="s27"><Data ss:Type="Number">1.5982E-2</Data></Cell>
    <Cell ss:StyleID="s26"><Data ss:Type="Number">-0.84787000000000001</Data></Cell>
    <Cell ss:StyleID="s27"><Data ss:Type="Number">5.1975E-2</Data></Cell>
   </Row>
   <Row>
    <Cell ss:StyleID="s22"/>
    <Cell ss:StyleID="s22"><Data ss:Type="String">contig11039</Data></Cell>
    <Cell ss:StyleID="s26"><Data ss:Type="Number">1.0168999999999999</Data></Cell>
    <Cell ss:StyleID="s27"><Data ss:Type="Number">2.3722E-2</Data></Cell>
    <Cell ss:StyleID="s26"><Data ss:Type="Number">1.1466000000000001</Data></Cell>
    <Cell ss:StyleID="s27"><Data ss:Type="Number">1.3690000000000001E-2</Data></Cell>
   </Row>
   <Row>
    <Cell ss:StyleID="s22"><Data ss:Type="String">leishmanolysin family protein</Data></Cell>
    <Cell ss:StyleID="s22"><Data ss:Type="String">contig11049</Data></Cell>
    <Cell ss:StyleID="s26"><Data ss:Type="Number">1.4488000000000001</Data></Cell>
    <Cell ss:StyleID="s27"><Data ss:Type="Number">6.7533999999999997E-2</Data></Cell>
    <Cell ss:StyleID="s26"><Data ss:Type="Number">1.7634000000000001</Data></Cell>
    <Cell ss:StyleID="s27"><Data ss:Type="Number">3.4541000000000002E-2</Data></Cell>
   </Row>
   <Row>
    <Cell ss:StyleID="s22"><Data ss:Type="String">dna-directed rna polymerase ii subunit rpb2</Data></Cell>
    <Cell ss:StyleID="s22"><Data ss:Type="String">contig11076</Data></Cell>
    <Cell ss:StyleID="s26"><Data ss:Type="Number">1.4254</Data></Cell>
    <Cell ss:StyleID="s27"><Data ss:Type="Number">4.4220000000000002E-2</Data></Cell>
    <Cell ss:StyleID="s26"><Data ss:Type="Number">1.2821</Data></Cell>
    <Cell ss:StyleID="s27"><Data ss:Type="Number">6.2587000000000004E-2</Data></Cell>
   </Row>
   <Row>
    <Cell ss:StyleID="s22"><Data ss:Type="String">protein</Data></Cell>
    <Cell ss:StyleID="s22"><Data ss:Type="String">contig11101</Data></Cell>
    <Cell ss:StyleID="s26"><Data ss:Type="Number">-1.6354</Data></Cell>
    <Cell ss:StyleID="s27"><Data ss:Type="Number">8.1484999999999995E-3</Data></Cell>
    <Cell ss:StyleID="s26"><Data ss:Type="Number">-1.5757000000000001</Data></Cell>
    <Cell ss:StyleID="s27"><Data ss:Type="Number">8.4042000000000006E-3</Data></Cell>
   </Row>
   <Row>
    <Cell ss:StyleID="s22"><Data ss:Type="String">sericin 3</Data></Cell>
    <Cell ss:StyleID="s22"><Data ss:Type="String">contig11156</Data></Cell>
    <Cell ss:StyleID="s26"><Data ss:Type="Number">-2.4358</Data></Cell>
    <Cell ss:StyleID="s27"><Data ss:Type="Number">1.2298999999999999E-2</Data></Cell>
    <Cell ss:StyleID="s26"><Data ss:Type="Number">-2.6480000000000001</Data></Cell>
    <Cell ss:StyleID="s27"><Data ss:Type="Number">7.9936E-3</Data></Cell>
   </Row>
   <Row>
    <Cell ss:StyleID="s22"/>
    <Cell ss:StyleID="s22"><Data ss:Type="String">contig11193</Data></Cell>
    <Cell ss:StyleID="s26"><Data ss:Type="Number">-1.2476</Data></Cell>
    <Cell ss:StyleID="s27"><Data ss:Type="Number">2.2034999999999999E-2</Data></Cell>
    <Cell ss:StyleID="s26"><Data ss:Type="Number">-0.46166000000000001</Data></Cell>
    <Cell ss:StyleID="s27"><Data ss:Type="Number">0.34777000000000002</Data></Cell>
   </Row>
   <Row>
    <Cell ss:StyleID="s22"/>
    <Cell ss:StyleID="s22"><Data ss:Type="String">contig11200</Data></Cell>
    <Cell ss:StyleID="s26"><Data ss:Type="Number">-1.6144000000000001</Data></Cell>
    <Cell ss:StyleID="s27"><Data ss:Type="Number">1.5613E-2</Data></Cell>
    <Cell ss:StyleID="s26"><Data ss:Type="Number">-1.7699</Data></Cell>
    <Cell ss:StyleID="s27"><Data ss:Type="Number">9.7336000000000002E-3</Data></Cell>
   </Row>
   <Row>
    <Cell ss:StyleID="s22"><Data ss:Type="String">leucine rich repeat containing 42</Data></Cell>
    <Cell ss:StyleID="s22"><Data ss:Type="String">contig11245</Data></Cell>
    <Cell ss:StyleID="s26"><Data ss:Type="Number">-1.5831</Data></Cell>
    <Cell ss:StyleID="s27"><Data ss:Type="Number">2.7175999999999999E-2</Data></Cell>
    <Cell ss:StyleID="s26"><Data ss:Type="Number">-1.5805</Data></Cell>
    <Cell ss:StyleID="s27"><Data ss:Type="Number">2.6966E-2</Data></Cell>
   </Row>
   <Row>
    <Cell ss:StyleID="s22"><Data ss:Type="String">receptor expression-enhancing protein 5</Data></Cell>
    <Cell ss:StyleID="s22"><Data ss:Type="String">contig11248</Data></Cell>
    <Cell ss:StyleID="s26"><Data ss:Type="Number">-2.7292999999999998</Data></Cell>
    <Cell ss:StyleID="s27"><Data ss:Type="Number">1.4047E-3</Data></Cell>
    <Cell ss:StyleID="s26"><Data ss:Type="Number">-2.6629</Data></Cell>
    <Cell ss:StyleID="s27"><Data ss:Type="Number">9.5040000000000001E-4</Data></Cell>
   </Row>
   <Row>
    <Cell ss:StyleID="s22"/>
    <Cell ss:StyleID="s22"><Data ss:Type="String">contig11268</Data></Cell>
    <Cell ss:StyleID="s26"><Data ss:Type="Number">-2.0192000000000001</Data></Cell>
    <Cell ss:StyleID="s27"><Data ss:Type="Number">1.7165E-2</Data></Cell>
    <Cell ss:StyleID="s26"><Data ss:Type="Number">-1.4348000000000001</Data></Cell>
    <Cell ss:StyleID="s27"><Data ss:Type="Number">5.6340000000000001E-2</Data></Cell>
   </Row>
   <Row>
    <Cell ss:StyleID="s22"/>
    <Cell ss:StyleID="s22"><Data ss:Type="String">contig11270</Data></Cell>
    <Cell ss:StyleID="s26"><Data ss:Type="Number">-1.7054</Data></Cell>
    <Cell ss:StyleID="s27"><Data ss:Type="Number">1.5613E-2</Data></Cell>
    <Cell ss:StyleID="s26"><Data ss:Type="Number">-1.4282999999999999</Data></Cell>
    <Cell ss:StyleID="s27"><Data ss:Type="Number">2.8646999999999999E-2</Data></Cell>
   </Row>
   <Row>
    <Cell ss:StyleID="s22"/>
    <Cell ss:StyleID="s22"><Data ss:Type="String">contig11301</Data></Cell>
    <Cell ss:StyleID="s26"><Data ss:Type="Number">0.87629000000000001</Data></Cell>
    <Cell ss:StyleID="s27"><Data ss:Type="Number">0.25159999999999999</Data></Cell>
    <Cell ss:StyleID="s26"><Data ss:Type="Number">1.6072</Data></Cell>
    <Cell ss:StyleID="s27"><Data ss:Type="Number">4.8055E-2</Data></Cell>
   </Row>
   <Row>
    <Cell ss:StyleID="s22"><Data ss:Type="String">insulin-like growth factor binding protein 1</Data></Cell>
    <Cell ss:StyleID="s22"><Data ss:Type="String">contig11363</Data></Cell>
    <Cell ss:StyleID="s26"><Data ss:Type="Number">-1.0353000000000001</Data></Cell>
    <Cell ss:StyleID="s27"><Data ss:Type="Number">3.7428000000000003E-2</Data></Cell>
    <Cell ss:StyleID="s26"><Data ss:Type="Number">-0.64010999999999996</Data></Cell>
    <Cell ss:StyleID="s27"><Data ss:Type="Number">0.16805999999999999</Data></Cell>
   </Row>
   <Row>
    <Cell ss:StyleID="s22"/>
    <Cell ss:StyleID="s22"><Data ss:Type="String">contig11405</Data></Cell>
    <Cell ss:StyleID="s26"><Data ss:Type="Number">-1.5611999999999999</Data></Cell>
    <Cell ss:StyleID="s27"><Data ss:Type="Number">3.8051000000000001E-2</Data></Cell>
    <Cell ss:StyleID="s26"><Data ss:Type="Number">-1.0335000000000001</Data></Cell>
    <Cell ss:StyleID="s27"><Data ss:Type="Number">0.14101</Data></Cell>
   </Row>
   <Row>
    <Cell ss:StyleID="s22"><Data ss:Type="String">transient receptor potential cation subfamily member 8</Data></Cell>
    <Cell ss:StyleID="s22"><Data ss:Type="String">contig11451</Data></Cell>
    <Cell ss:StyleID="s26"><Data ss:Type="Number">-0.60579000000000005</Data></Cell>
    <Cell ss:StyleID="s27"><Data ss:Type="Number">0.12862000000000001</Data></Cell>
    <Cell ss:StyleID="s26"><Data ss:Type="Number">-1.3769</Data></Cell>
    <Cell ss:StyleID="s27"><Data ss:Type="Number">7.4216999999999998E-3</Data></Cell>
   </Row>
   <Row>
    <Cell ss:StyleID="s22"><Data ss:Type="String">kinesin-like protein kif2a</Data></Cell>
    <Cell ss:StyleID="s22"><Data ss:Type="String">contig11467</Data></Cell>
    <Cell ss:StyleID="s26"><Data ss:Type="Number">-1.4060999999999999</Data></Cell>
    <Cell ss:StyleID="s27"><Data ss:Type="Number">2.9637E-2</Data></Cell>
    <Cell ss:StyleID="s26"><Data ss:Type="Number">-1.052</Data></Cell>
    <Cell ss:StyleID="s27"><Data ss:Type="Number">7.5943999999999998E-2</Data></Cell>
   </Row>
   <Row>
    <Cell ss:StyleID="s22"><Data ss:Type="String">cd151 molecule</Data></Cell>
    <Cell ss:StyleID="s22"><Data ss:Type="String">contig11497</Data></Cell>
    <Cell ss:StyleID="s26"><Data ss:Type="Number">1.5650999999999999</Data></Cell>
    <Cell ss:StyleID="s27"><Data ss:Type="Number">3.5910999999999998E-2</Data></Cell>
    <Cell ss:StyleID="s26"><Data ss:Type="Number">1.6888000000000001</Data></Cell>
    <Cell ss:StyleID="s27"><Data ss:Type="Number">2.8934000000000001E-2</Data></Cell>
   </Row>
   <Row>
    <Cell ss:StyleID="s22"><Data ss:Type="String">spry domain containing 3-like</Data></Cell>
    <Cell ss:StyleID="s22"><Data ss:Type="String">contig11531</Data></Cell>
    <Cell ss:StyleID="s26"><Data ss:Type="Number">-1.6444000000000001</Data></Cell>
    <Cell ss:StyleID="s27"><Data ss:Type="Number">2.0879999999999999E-2</Data></Cell>
    <Cell ss:StyleID="s26"><Data ss:Type="Number">-1.6169</Data></Cell>
    <Cell ss:StyleID="s27"><Data ss:Type="Number">2.0698000000000001E-2</Data></Cell>
   </Row>
   <Row>
    <Cell ss:StyleID="s22"/>
    <Cell ss:StyleID="s22"><Data ss:Type="String">contig11578</Data></Cell>
    <Cell ss:StyleID="s26"><Data ss:Type="Number">1.0219</Data></Cell>
    <Cell ss:StyleID="s27"><Data ss:Type="Number">0.11902</Data></Cell>
    <Cell ss:StyleID="s26"><Data ss:Type="Number">1.4114</Data></Cell>
    <Cell ss:StyleID="s27"><Data ss:Type="Number">4.3583999999999998E-2</Data></Cell>
   </Row>
   <Row>
    <Cell ss:StyleID="s22"><Data ss:Type="String">major royal jelly protein mrjp5</Data></Cell>
    <Cell ss:StyleID="s22"><Data ss:Type="String">contig11584</Data></Cell>
    <Cell ss:StyleID="s26"><Data ss:Type="Number">1.0834999999999999</Data></Cell>
    <Cell ss:StyleID="s27"><Data ss:Type="Number">5.2928000000000003E-2</Data></Cell>
    <Cell ss:StyleID="s26"><Data ss:Type="Number">1.2547999999999999</Data></Cell>
    <Cell ss:StyleID="s27"><Data ss:Type="Number">3.2556000000000002E-2</Data></Cell>
   </Row>
   <Row>
    <Cell ss:StyleID="s22"><Data ss:Type="String">serine threonine kinase 22b</Data></Cell>
    <Cell ss:StyleID="s22"><Data ss:Type="String">contig11594</Data></Cell>
    <Cell ss:StyleID="s26"><Data ss:Type="Number">-2.3496999999999999</Data></Cell>
    <Cell ss:StyleID="s27"><Data ss:Type="Number">1.4915E-3</Data></Cell>
    <Cell ss:StyleID="s26"><Data ss:Type="Number">-2.1698</Data></Cell>
    <Cell ss:StyleID="s27"><Data ss:Type="Number">1.5610999999999999E-3</Data></Cell>
   </Row>
   <Row>
    <Cell ss:StyleID="s22"><Data ss:Type="String">leukocyte receptor cluster member 9</Data></Cell>
    <Cell ss:StyleID="s22"><Data ss:Type="String">contig11596</Data></Cell>
    <Cell ss:StyleID="s26"><Data ss:Type="Number">-9.3522999999999995E-2</Data></Cell>
    <Cell ss:StyleID="s27"><Data ss:Type="Number">0.91425000000000001</Data></Cell>
    <Cell ss:StyleID="s26"><Data ss:Type="Number">1.6223000000000001</Data></Cell>
    <Cell ss:StyleID="s27"><Data ss:Type="Number">3.3174000000000002E-2</Data></Cell>
   </Row>
   <Row>
    <Cell ss:StyleID="s22"/>
    <Cell ss:StyleID="s22"><Data ss:Type="String">contig11621</Data></Cell>
    <Cell ss:StyleID="s26"><Data ss:Type="Number">-1.3604000000000001</Data></Cell>
    <Cell ss:StyleID="s27"><Data ss:Type="Number">1.7165E-2</Data></Cell>
    <Cell ss:StyleID="s26"><Data ss:Type="Number">-1.7807999999999999</Data></Cell>
    <Cell ss:StyleID="s27"><Data ss:Type="Number">5.6705999999999996E-3</Data></Cell>
   </Row>
   <Row>
    <Cell ss:StyleID="s22"><Data ss:Type="String">PREDICTED: hypothetical protein</Data></Cell>
    <Cell ss:StyleID="s22"><Data ss:Type="String">contig11640</Data></Cell>
    <Cell ss:StyleID="s26"><Data ss:Type="Number">-1.1835</Data></Cell>
    <Cell ss:StyleID="s27"><Data ss:Type="Number">4.4499999999999998E-2</Data></Cell>
    <Cell ss:StyleID="s26"><Data ss:Type="Number">-1.0824</Data></Cell>
    <Cell ss:StyleID="s27"><Data ss:Type="Number">6.1206000000000003E-2</Data></Cell>
   </Row>
   <Row>
    <Cell ss:StyleID="s22"><Data ss:Type="String">zinc finger protein 132</Data></Cell>
    <Cell ss:StyleID="s22"><Data ss:Type="String">contig11644</Data></Cell>
    <Cell ss:StyleID="s26"><Data ss:Type="Number">-1.0306</Data></Cell>
    <Cell ss:StyleID="s27"><Data ss:Type="Number">3.0084E-2</Data></Cell>
    <Cell ss:StyleID="s26"><Data ss:Type="Number">-1.1365000000000001</Data></Cell>
    <Cell ss:StyleID="s27"><Data ss:Type="Number">2.0362000000000002E-2</Data></Cell>
   </Row>
   <Row>
    <Cell ss:StyleID="s22"/>
    <Cell ss:StyleID="s22"><Data ss:Type="String">contig11720</Data></Cell>
    <Cell ss:StyleID="s26"><Data ss:Type="Number">-1.1814</Data></Cell>
    <Cell ss:StyleID="s27"><Data ss:Type="Number">2.5833999999999999E-2</Data></Cell>
    <Cell ss:StyleID="s26"><Data ss:Type="Number">-0.74260999999999999</Data></Cell>
    <Cell ss:StyleID="s27"><Data ss:Type="Number">0.11659</Data></Cell>
   </Row>
   <Row>
    <Cell ss:StyleID="s22"><Data ss:Type="String">extracellular hemoglobin linker l2 precursor</Data></Cell>
    <Cell ss:StyleID="s22"><Data ss:Type="String">contig11738</Data></Cell>
    <Cell ss:StyleID="s26"><Data ss:Type="Number">1.3698999999999999</Data></Cell>
    <Cell ss:StyleID="s27"><Data ss:Type="Number">4.2729999999999997E-2</Data></Cell>
    <Cell ss:StyleID="s26"><Data ss:Type="Number">1.5365</Data></Cell>
    <Cell ss:StyleID="s27"><Data ss:Type="Number">2.9378000000000001E-2</Data></Cell>
   </Row>
   <Row>
    <Cell ss:StyleID="s22"><Data ss:Type="String">novel protein</Data></Cell>
    <Cell ss:StyleID="s22"><Data ss:Type="String">contig11740</Data></Cell>
    <Cell ss:StyleID="s26"><Data ss:Type="Number">-1.8077000000000001</Data></Cell>
    <Cell ss:StyleID="s27"><Data ss:Type="Number">6.726E-2</Data></Cell>
    <Cell ss:StyleID="s26"><Data ss:Type="Number">-2.2946</Data></Cell>
    <Cell ss:StyleID="s27"><Data ss:Type="Number">2.9729999999999999E-2</Data></Cell>
   </Row>
   <Row>
    <Cell ss:StyleID="s22"/>
    <Cell ss:StyleID="s22"><Data ss:Type="String">contig11748</Data></Cell>
    <Cell ss:StyleID="s26"><Data ss:Type="Number">-0.83523000000000003</Data></Cell>
    <Cell ss:StyleID="s27"><Data ss:Type="Number">8.1844E-2</Data></Cell>
    <Cell ss:StyleID="s26"><Data ss:Type="Number">-1.0625</Data></Cell>
    <Cell ss:StyleID="s27"><Data ss:Type="Number">3.7054999999999998E-2</Data></Cell>
   </Row>
   <Row>
    <Cell ss:StyleID="s22"><Data ss:Type="String">hlrr1_plaf7 ame: full=lrr domain-containing protein pf14_0175</Data></Cell>
    <Cell ss:StyleID="s22"><Data ss:Type="String">contig11793</Data></Cell>
    <Cell ss:StyleID="s26"><Data ss:Type="Number">-1.6835</Data></Cell>
    <Cell ss:StyleID="s27"><Data ss:Type="Number">4.0502000000000003E-3</Data></Cell>
    <Cell ss:StyleID="s26"><Data ss:Type="Number">-1.2855000000000001</Data></Cell>
    <Cell ss:StyleID="s27"><Data ss:Type="Number">1.0472E-2</Data></Cell>
   </Row>
   <Row>
    <Cell ss:StyleID="s22"><Data ss:Type="String">aldose 1-epimerase</Data></Cell>
    <Cell ss:StyleID="s22"><Data ss:Type="String">contig11828</Data></Cell>
    <Cell ss:StyleID="s26"><Data ss:Type="Number">-0.47897000000000001</Data></Cell>
    <Cell ss:StyleID="s27"><Data ss:Type="Number">0.47502</Data></Cell>
    <Cell ss:StyleID="s26"><Data ss:Type="Number">-1.4533</Data></Cell>
    <Cell ss:StyleID="s27"><Data ss:Type="Number">3.9763E-2</Data></Cell>
   </Row>
   <Row>
    <Cell ss:StyleID="s22"/>
    <Cell ss:StyleID="s22"><Data ss:Type="String">contig11908</Data></Cell>
    <Cell ss:StyleID="s26"><Data ss:Type="Number">-1.1691</Data></Cell>
    <Cell ss:StyleID="s27"><Data ss:Type="Number">3.0741000000000001E-2</Data></Cell>
    <Cell ss:StyleID="s26"><Data ss:Type="Number">-1.0339</Data></Cell>
    <Cell ss:StyleID="s27"><Data ss:Type="Number">4.7372999999999998E-2</Data></Cell>
   </Row>
   <Row>
    <Cell ss:StyleID="s22"><Data ss:Type="String">thioredoxin isoform 2</Data></Cell>
    <Cell ss:StyleID="s22"><Data ss:Type="String">contig11916</Data></Cell>
    <Cell ss:StyleID="s26"><Data ss:Type="Number">-1.3984000000000001</Data></Cell>
    <Cell ss:StyleID="s27"><Data ss:Type="Number">4.6265000000000001E-2</Data></Cell>
    <Cell ss:StyleID="s26"><Data ss:Type="Number">-1.2078</Data></Cell>
    <Cell ss:StyleID="s27"><Data ss:Type="Number">7.571E-2</Data></Cell>
   </Row>
   <Row>
    <Cell ss:StyleID="s22"><Data ss:Type="String">nucleoredoxin 1</Data></Cell>
    <Cell ss:StyleID="s22"><Data ss:Type="String">contig11991</Data></Cell>
    <Cell ss:StyleID="s26"><Data ss:Type="Number">1.0884</Data></Cell>
    <Cell ss:StyleID="s27"><Data ss:Type="Number">7.1026000000000006E-2</Data></Cell>
    <Cell ss:StyleID="s26"><Data ss:Type="Number">1.2141</Data></Cell>
    <Cell ss:StyleID="s27"><Data ss:Type="Number">4.9799999999999997E-2</Data></Cell>
   </Row>
   <Row>
    <Cell ss:StyleID="s22"><Data ss:Type="String">tubulin polymerization-promoting protein family member 2</Data></Cell>
    <Cell ss:StyleID="s22"><Data ss:Type="String">contig12038</Data></Cell>
    <Cell ss:StyleID="s26"><Data ss:Type="Number">-1.2685</Data></Cell>
    <Cell ss:StyleID="s27"><Data ss:Type="Number">4.1950000000000001E-2</Data></Cell>
    <Cell ss:StyleID="s26"><Data ss:Type="Number">-1.2681</Data></Cell>
    <Cell ss:StyleID="s27"><Data ss:Type="Number">4.3105999999999998E-2</Data></Cell>
   </Row>
   <Row>
    <Cell ss:StyleID="s22"><Data ss:Type="String">kif4a protein</Data></Cell>
    <Cell ss:StyleID="s22"><Data ss:Type="String">contig12041</Data></Cell>
    <Cell ss:StyleID="s26"><Data ss:Type="Number">-1.0511999999999999</Data></Cell>
    <Cell ss:StyleID="s27"><Data ss:Type="Number">3.3279999999999997E-2</Data></Cell>
    <Cell ss:StyleID="s26"><Data ss:Type="Number">-0.82950999999999997</Data></Cell>
    <Cell ss:StyleID="s27"><Data ss:Type="Number">7.5419E-2</Data></Cell>
   </Row>
   <Row>
    <Cell ss:StyleID="s22"/>
    <Cell ss:StyleID="s22"><Data ss:Type="String">contig12090</Data></Cell>
    <Cell ss:StyleID="s26"><Data ss:Type="Number">1.0837000000000001</Data></Cell>
    <Cell ss:StyleID="s27"><Data ss:Type="Number">2.9461999999999999E-2</Data></Cell>
    <Cell ss:StyleID="s26"><Data ss:Type="Number">1.3017000000000001</Data></Cell>
    <Cell ss:StyleID="s27"><Data ss:Type="Number">1.3509E-2</Data></Cell>
   </Row>
   <Row>
    <Cell ss:StyleID="s22"><Data ss:Type="String">dna translocase</Data></Cell>
    <Cell ss:StyleID="s22"><Data ss:Type="String">contig12095</Data></Cell>
    <Cell ss:StyleID="s26"><Data ss:Type="Number">-1.9601999999999999</Data></Cell>
    <Cell ss:StyleID="s27"><Data ss:Type="Number">8.1551000000000002E-3</Data></Cell>
    <Cell ss:StyleID="s26"><Data ss:Type="Number">-1.8983000000000001</Data></Cell>
    <Cell ss:StyleID="s27"><Data ss:Type="Number">8.3619999999999996E-3</Data></Cell>
   </Row>
   <Row>
    <Cell ss:StyleID="s22"><Data ss:Type="String">f-box and leucine-rich repeat protein 7</Data></Cell>
    <Cell ss:StyleID="s22"><Data ss:Type="String">contig12189</Data></Cell>
    <Cell ss:StyleID="s26"><Data ss:Type="Number">-1.1394</Data></Cell>
    <Cell ss:StyleID="s27"><Data ss:Type="Number">3.007E-2</Data></Cell>
    <Cell ss:StyleID="s26"><Data ss:Type="Number">-1.0883</Data></Cell>
    <Cell ss:StyleID="s27"><Data ss:Type="Number">3.4942000000000001E-2</Data></Cell>
   </Row>
   <Row>
    <Cell ss:StyleID="s22"/>
    <Cell ss:StyleID="s22"><Data ss:Type="String">contig12383</Data></Cell>
    <Cell ss:StyleID="s26"><Data ss:Type="Number">1.3681000000000001</Data></Cell>
    <Cell ss:StyleID="s27"><Data ss:Type="Number">3.4098999999999997E-2</Data></Cell>
    <Cell ss:StyleID="s26"><Data ss:Type="Number">1.8604000000000001</Data></Cell>
    <Cell ss:StyleID="s27"><Data ss:Type="Number">1.0475999999999999E-2</Data></Cell>
   </Row>
   <Row>
    <Cell ss:StyleID="s22"/>
    <Cell ss:StyleID="s22"><Data ss:Type="String">contig12384</Data></Cell>
    <Cell ss:StyleID="s26"><Data ss:Type="Number">-2.2808999999999999</Data></Cell>
    <Cell ss:StyleID="s27"><Data ss:Type="Number">1.4746E-2</Data></Cell>
    <Cell ss:StyleID="s26"><Data ss:Type="Number">-1.7108000000000001</Data></Cell>
    <Cell ss:StyleID="s27"><Data ss:Type="Number">3.8843000000000003E-2</Data></Cell>
   </Row>
   <Row>
    <Cell ss:StyleID="s22"><Data ss:Type="String">aminopeptidase n</Data></Cell>
    <Cell ss:StyleID="s22"><Data ss:Type="String">contig12422</Data></Cell>
    <Cell ss:StyleID="s26"><Data ss:Type="Number">-4.7313999999999998</Data></Cell>
    <Cell ss:StyleID="s27"><Data ss:Type="Number">1.4513E-3</Data></Cell>
    <Cell ss:StyleID="s26"><Data ss:Type="Number">-4.4169</Data></Cell>
    <Cell ss:StyleID="s27"><Data ss:Type="Number">9.8754000000000008E-4</Data></Cell>
   </Row>
   <Row>
    <Cell ss:StyleID="s22"><Data ss:Type="String">poly a binding cytoplasmic 1 b</Data></Cell>
    <Cell ss:StyleID="s22"><Data ss:Type="String">contig12446</Data></Cell>
    <Cell ss:StyleID="s26"><Data ss:Type="Number">-2.0272000000000001</Data></Cell>
    <Cell ss:StyleID="s27"><Data ss:Type="Number">7.7999999999999996E-3</Data></Cell>
    <Cell ss:StyleID="s26"><Data ss:Type="Number">-2.0003000000000002</Data></Cell>
    <Cell ss:StyleID="s27"><Data ss:Type="Number">7.7407999999999999E-3</Data></Cell>
   </Row>
   <Row>
    <Cell ss:StyleID="s22"><Data ss:Type="String">scp-like extracellular protein</Data></Cell>
    <Cell ss:StyleID="s22"><Data ss:Type="String">contig12507</Data></Cell>
    <Cell ss:StyleID="s26"><Data ss:Type="Number">-1.8865000000000001</Data></Cell>
    <Cell ss:StyleID="s27"><Data ss:Type="Number">2.6669999999999999E-2</Data></Cell>
    <Cell ss:StyleID="s26"><Data ss:Type="Number">-1.8345</Data></Cell>
    <Cell ss:StyleID="s27"><Data ss:Type="Number">2.9007999999999999E-2</Data></Cell>
   </Row>
   <Row>
    <Cell ss:StyleID="s22"/>
    <Cell ss:StyleID="s22"><Data ss:Type="String">contig12522</Data></Cell>
    <Cell ss:StyleID="s26"><Data ss:Type="Number">-2.6587999999999998</Data></Cell>
    <Cell ss:StyleID="s27"><Data ss:Type="Number">1.4915E-3</Data></Cell>
    <Cell ss:StyleID="s26"><Data ss:Type="Number">-2.9159999999999999</Data></Cell>
    <Cell ss:StyleID="s27"><Data ss:Type="Number">9.5040000000000001E-4</Data></Cell>
   </Row>
   <Row>
    <Cell ss:StyleID="s22"/>
    <Cell ss:StyleID="s22"><Data ss:Type="String">contig12582</Data></Cell>
    <Cell ss:StyleID="s26"><Data ss:Type="Number">-0.99994000000000005</Data></Cell>
    <Cell ss:StyleID="s27"><Data ss:Type="Number">4.0876999999999997E-2</Data></Cell>
    <Cell ss:StyleID="s26"><Data ss:Type="Number">-0.77649999999999997</Data></Cell>
    <Cell ss:StyleID="s27"><Data ss:Type="Number">9.5259999999999997E-2</Data></Cell>
   </Row>
   <Row>
    <Cell ss:StyleID="s22"><Data ss:Type="String">isoform c</Data></Cell>
    <Cell ss:StyleID="s22"><Data ss:Type="String">contig12635</Data></Cell>
    <Cell ss:StyleID="s26"><Data ss:Type="Number">-1.5147999999999999</Data></Cell>
    <Cell ss:StyleID="s27"><Data ss:Type="Number">2.6824000000000001E-2</Data></Cell>
    <Cell ss:StyleID="s26"><Data ss:Type="Number">-1.2210000000000001</Data></Cell>
    <Cell ss:StyleID="s27"><Data ss:Type="Number">5.5673E-2</Data></Cell>
   </Row>
   <Row>
    <Cell ss:StyleID="s22"><Data ss:Type="String">xanthine dehydrogenase</Data></Cell>
    <Cell ss:StyleID="s22"><Data ss:Type="String">contig12659</Data></Cell>
    <Cell ss:StyleID="s26"><Data ss:Type="Number">1.2910999999999999</Data></Cell>
    <Cell ss:StyleID="s27"><Data ss:Type="Number">6.9128999999999996E-2</Data></Cell>
    <Cell ss:StyleID="s26"><Data ss:Type="Number">1.4636</Data></Cell>
    <Cell ss:StyleID="s27"><Data ss:Type="Number">4.5137999999999998E-2</Data></Cell>
   </Row>
   <Row>
    <Cell ss:StyleID="s22"><Data ss:Type="String">collagen type vi alpha 6</Data></Cell>
    <Cell ss:StyleID="s22"><Data ss:Type="String">contig12687</Data></Cell>
    <Cell ss:StyleID="s26"><Data ss:Type="Number">-1.8733</Data></Cell>
    <Cell ss:StyleID="s27"><Data ss:Type="Number">3.8785E-2</Data></Cell>
    <Cell ss:StyleID="s26"><Data ss:Type="Number">-1.4894000000000001</Data></Cell>
    <Cell ss:StyleID="s27"><Data ss:Type="Number">8.4071000000000007E-2</Data></Cell>
   </Row>
   <Row>
    <Cell ss:StyleID="s22"/>
    <Cell ss:StyleID="s22"><Data ss:Type="String">contig12728</Data></Cell>
    <Cell ss:StyleID="s26"><Data ss:Type="Number">-1.9993000000000001</Data></Cell>
    <Cell ss:StyleID="s27"><Data ss:Type="Number">9.3083999999999997E-3</Data></Cell>
    <Cell ss:StyleID="s26"><Data ss:Type="Number">-1.4446000000000001</Data></Cell>
    <Cell ss:StyleID="s27"><Data ss:Type="Number">3.0124999999999999E-2</Data></Cell>
   </Row>
   <Row>
    <Cell ss:StyleID="s22"/>
    <Cell ss:StyleID="s22"><Data ss:Type="String">contig12764</Data></Cell>
    <Cell ss:StyleID="s26"><Data ss:Type="Number">1.2059</Data></Cell>
    <Cell ss:StyleID="s27"><Data ss:Type="Number">4.8784000000000001E-2</Data></Cell>
    <Cell ss:StyleID="s26"><Data ss:Type="Number">0.87507000000000001</Data></Cell>
    <Cell ss:StyleID="s27"><Data ss:Type="Number">0.13372000000000001</Data></Cell>
   </Row>
   <Row>
    <Cell ss:StyleID="s22"/>
    <Cell ss:StyleID="s22"><Data ss:Type="String">contig12801</Data></Cell>
    <Cell ss:StyleID="s26"><Data ss:Type="Number">-1.6888000000000001</Data></Cell>
    <Cell ss:StyleID="s27"><Data ss:Type="Number">1.5162999999999999E-2</Data></Cell>
    <Cell ss:StyleID="s26"><Data ss:Type="Number">-1.3814</Data></Cell>
    <Cell ss:StyleID="s27"><Data ss:Type="Number">2.9729999999999999E-2</Data></Cell>
   </Row>
   <Row>
    <Cell ss:StyleID="s22"/>
    <Cell ss:StyleID="s22"><Data ss:Type="String">contig12840</Data></Cell>
    <Cell ss:StyleID="s26"><Data ss:Type="Number">-1.7895000000000001</Data></Cell>
    <Cell ss:StyleID="s27"><Data ss:Type="Number">1.5613E-2</Data></Cell>
    <Cell ss:StyleID="s26"><Data ss:Type="Number">-1.5736000000000001</Data></Cell>
    <Cell ss:StyleID="s27"><Data ss:Type="Number">2.3428000000000001E-2</Data></Cell>
   </Row>
   <Row>
    <Cell ss:StyleID="s22"><Data ss:Type="String">origin recognition subunit 1-like</Data></Cell>
    <Cell ss:StyleID="s22"><Data ss:Type="String">contig12849</Data></Cell>
    <Cell ss:StyleID="s26"><Data ss:Type="Number">-1.3546</Data></Cell>
    <Cell ss:StyleID="s27"><Data ss:Type="Number">1.0831E-2</Data></Cell>
    <Cell ss:StyleID="s26"><Data ss:Type="Number">-1.1664000000000001</Data></Cell>
    <Cell ss:StyleID="s27"><Data ss:Type="Number">1.7527000000000001E-2</Data></Cell>
   </Row>
   <Row>
    <Cell ss:StyleID="s22"><Data ss:Type="String">transforming growth factor beta regulator 1-like</Data></Cell>
    <Cell ss:StyleID="s22"><Data ss:Type="String">contig12914</Data></Cell>
    <Cell ss:StyleID="s26"><Data ss:Type="Number">-1.6816</Data></Cell>
    <Cell ss:StyleID="s27"><Data ss:Type="Number">3.0741000000000001E-2</Data></Cell>
    <Cell ss:StyleID="s26"><Data ss:Type="Number">-1.0622</Data></Cell>
    <Cell ss:StyleID="s27"><Data ss:Type="Number">0.13525000000000001</Data></Cell>
   </Row>
   <Row>
    <Cell ss:StyleID="s22"><Data ss:Type="String">eukaryotic translation initiation factor 5a</Data></Cell>
    <Cell ss:StyleID="s22"><Data ss:Type="String">contig12955</Data></Cell>
    <Cell ss:StyleID="s26"><Data ss:Type="Number">0.90912000000000004</Data></Cell>
    <Cell ss:StyleID="s27"><Data ss:Type="Number">3.3307000000000003E-2</Data></Cell>
    <Cell ss:StyleID="s26"><Data ss:Type="Number">1.1714</Data></Cell>
    <Cell ss:StyleID="s27"><Data ss:Type="Number">1.2900999999999999E-2</Data></Cell>
   </Row>
   <Row>
    <Cell ss:StyleID="s22"/>
    <Cell ss:StyleID="s22"><Data ss:Type="String">contig13033</Data></Cell>
    <Cell ss:StyleID="s26"><Data ss:Type="Number">-1.7354000000000001</Data></Cell>
    <Cell ss:StyleID="s27"><Data ss:Type="Number">1.9264E-2</Data></Cell>
    <Cell ss:StyleID="s26"><Data ss:Type="Number">-1.3782000000000001</Data></Cell>
    <Cell ss:StyleID="s27"><Data ss:Type="Number">4.2710999999999999E-2</Data></Cell>
   </Row>
   <Row>
    <Cell ss:StyleID="s22"/>
    <Cell ss:StyleID="s22"><Data ss:Type="String">contig13058</Data></Cell>
    <Cell ss:StyleID="s26"><Data ss:Type="Number">-1.2425999999999999</Data></Cell>
    <Cell ss:StyleID="s27"><Data ss:Type="Number">2.0242E-2</Data></Cell>
    <Cell ss:StyleID="s26"><Data ss:Type="Number">-1.1425000000000001</Data></Cell>
    <Cell ss:StyleID="s27"><Data ss:Type="Number">2.6825999999999999E-2</Data></Cell>
   </Row>
   <Row>
    <Cell ss:StyleID="s22"/>
    <Cell ss:StyleID="s22"><Data ss:Type="String">contig13096</Data></Cell>
    <Cell ss:StyleID="s26"><Data ss:Type="Number">-1.2462</Data></Cell>
    <Cell ss:StyleID="s27"><Data ss:Type="Number">3.0741000000000001E-2</Data></Cell>
    <Cell ss:StyleID="s26"><Data ss:Type="Number">-1.0522</Data></Cell>
    <Cell ss:StyleID="s27"><Data ss:Type="Number">5.5929E-2</Data></Cell>
   </Row>
   <Row>
    <Cell ss:StyleID="s22"/>
    <Cell ss:StyleID="s22"><Data ss:Type="String">contig13140</Data></Cell>
    <Cell ss:StyleID="s26"><Data ss:Type="Number">2.3795000000000002</Data></Cell>
    <Cell ss:StyleID="s27"><Data ss:Type="Number">6.1977999999999998E-3</Data></Cell>
    <Cell ss:StyleID="s26"><Data ss:Type="Number">2.6427</Data></Cell>
    <Cell ss:StyleID="s27"><Data ss:Type="Number">3.7279000000000001E-3</Data></Cell>
   </Row>
   <Row>
    <Cell ss:StyleID="s22"><Data ss:Type="String">lpxtg-motif cell wall anchor domain protein</Data></Cell>
    <Cell ss:StyleID="s22"><Data ss:Type="String">contig13168</Data></Cell>
    <Cell ss:StyleID="s26"><Data ss:Type="Number">-1.8734999999999999</Data></Cell>
    <Cell ss:StyleID="s27"><Data ss:Type="Number">2.2908999999999999E-2</Data></Cell>
    <Cell ss:StyleID="s26"><Data ss:Type="Number">-1.5439000000000001</Data></Cell>
    <Cell ss:StyleID="s27"><Data ss:Type="Number">4.3583999999999998E-2</Data></Cell>
   </Row>
   <Row>
    <Cell ss:StyleID="s22"><Data ss:Type="String">cyclin a</Data></Cell>
    <Cell ss:StyleID="s22"><Data ss:Type="String">contig13170</Data></Cell>
    <Cell ss:StyleID="s26"><Data ss:Type="Number">-1.2221</Data></Cell>
    <Cell ss:StyleID="s27"><Data ss:Type="Number">4.8462999999999999E-2</Data></Cell>
    <Cell ss:StyleID="s26"><Data ss:Type="Number">-1.0109999999999999</Data></Cell>
    <Cell ss:StyleID="s27"><Data ss:Type="Number">9.0414999999999995E-2</Data></Cell>
   </Row>
   <Row>
    <Cell ss:StyleID="s22"/>
    <Cell ss:StyleID="s22"><Data ss:Type="String">contig13242</Data></Cell>
    <Cell ss:StyleID="s26"><Data ss:Type="Number">-1.4305000000000001</Data></Cell>
    <Cell ss:StyleID="s27"><Data ss:Type="Number">3.0057E-2</Data></Cell>
    <Cell ss:StyleID="s26"><Data ss:Type="Number">-1.1561999999999999</Data></Cell>
    <Cell ss:StyleID="s27"><Data ss:Type="Number">6.0728999999999998E-2</Data></Cell>
   </Row>
   <Row>
    <Cell ss:StyleID="s22"><Data ss:Type="String">PREDICTED: hypothetical protein LOC100456594</Data></Cell>
    <Cell ss:StyleID="s22"><Data ss:Type="String">contig13263</Data></Cell>
    <Cell ss:StyleID="s26"><Data ss:Type="Number">-1.6160000000000001</Data></Cell>
    <Cell ss:StyleID="s27"><Data ss:Type="Number">1.5977999999999999E-2</Data></Cell>
    <Cell ss:StyleID="s26"><Data ss:Type="Number">-1.5513999999999999</Data></Cell>
    <Cell ss:StyleID="s27"><Data ss:Type="Number">1.7212000000000002E-2</Data></Cell>
   </Row>
   <Row>
    <Cell ss:StyleID="s22"><Data ss:Type="String">hemicentin 1</Data></Cell>
    <Cell ss:StyleID="s22"><Data ss:Type="String">contig13274</Data></Cell>
    <Cell ss:StyleID="s26"><Data ss:Type="Number">-2.4182999999999999</Data></Cell>
    <Cell ss:StyleID="s27"><Data ss:Type="Number">1.0248999999999999E-2</Data></Cell>
    <Cell ss:StyleID="s26"><Data ss:Type="Number">-1.2544999999999999</Data></Cell>
    <Cell ss:StyleID="s27"><Data ss:Type="Number">0.1149</Data></Cell>
   </Row>
   <Row>
    <Cell ss:StyleID="s22"><Data ss:Type="String">prostaglandin d2 hematopoietic-like</Data></Cell>
    <Cell ss:StyleID="s22"><Data ss:Type="String">contig13420</Data></Cell>
    <Cell ss:StyleID="s26"><Data ss:Type="Number">1.3932</Data></Cell>
    <Cell ss:StyleID="s27"><Data ss:Type="Number">3.0206E-2</Data></Cell>
    <Cell ss:StyleID="s26"><Data ss:Type="Number">1.6792</Data></Cell>
    <Cell ss:StyleID="s27"><Data ss:Type="Number">1.4356000000000001E-2</Data></Cell>
   </Row>
   <Row>
    <Cell ss:StyleID="s22"><Data ss:Type="String">protein couch potato</Data></Cell>
    <Cell ss:StyleID="s22"><Data ss:Type="String">contig13424</Data></Cell>
    <Cell ss:StyleID="s26"><Data ss:Type="Number">-2.0556999999999999</Data></Cell>
    <Cell ss:StyleID="s27"><Data ss:Type="Number">5.5947999999999996E-3</Data></Cell>
    <Cell ss:StyleID="s26"><Data ss:Type="Number">-1.8900999999999999</Data></Cell>
    <Cell ss:StyleID="s27"><Data ss:Type="Number">7.4216999999999998E-3</Data></Cell>
   </Row>
   <Row>
    <Cell ss:StyleID="s22"/>
    <Cell ss:StyleID="s22"><Data ss:Type="String">contig13426</Data></Cell>
    <Cell ss:StyleID="s26"><Data ss:Type="Number">-1.3439000000000001</Data></Cell>
    <Cell ss:StyleID="s27"><Data ss:Type="Number">2.2898999999999999E-2</Data></Cell>
    <Cell ss:StyleID="s26"><Data ss:Type="Number">-1.3754999999999999</Data></Cell>
    <Cell ss:StyleID="s27"><Data ss:Type="Number">1.9533999999999999E-2</Data></Cell>
   </Row>
   <Row>
    <Cell ss:StyleID="s22"><Data ss:Type="String">endonuclease-reverse transcriptase</Data></Cell>
    <Cell ss:StyleID="s22"><Data ss:Type="String">contig13428</Data></Cell>
    <Cell ss:StyleID="s26"><Data ss:Type="Number">-0.86634999999999995</Data></Cell>
    <Cell ss:StyleID="s27"><Data ss:Type="Number">4.7205999999999998E-2</Data></Cell>
    <Cell ss:StyleID="s26"><Data ss:Type="Number">-0.64388000000000001</Data></Cell>
    <Cell ss:StyleID="s27"><Data ss:Type="Number">0.12169000000000001</Data></Cell>
   </Row>
   <Row>
    <Cell ss:StyleID="s22"><Data ss:Type="String">major royal jelly protein 5 precursor</Data></Cell>
    <Cell ss:StyleID="s22"><Data ss:Type="String">contig13577</Data></Cell>
    <Cell ss:StyleID="s26"><Data ss:Type="Number">-1.1208</Data></Cell>
    <Cell ss:StyleID="s27"><Data ss:Type="Number">2.4792999999999999E-2</Data></Cell>
    <Cell ss:StyleID="s26"><Data ss:Type="Number">-0.91893000000000002</Data></Cell>
    <Cell ss:StyleID="s27"><Data ss:Type="Number">4.8708000000000001E-2</Data></Cell>
   </Row>
   <Row>
    <Cell ss:StyleID="s22"><Data ss:Type="String">rwd domain containing 3</Data></Cell>
    <Cell ss:StyleID="s22"><Data ss:Type="String">contig13663</Data></Cell>
    <Cell ss:StyleID="s26"><Data ss:Type="Number">0.98550000000000004</Data></Cell>
    <Cell ss:StyleID="s27"><Data ss:Type="Number">0.14394999999999999</Data></Cell>
    <Cell ss:StyleID="s26"><Data ss:Type="Number">1.4691000000000001</Data></Cell>
    <Cell ss:StyleID="s27"><Data ss:Type="Number">4.5724000000000001E-2</Data></Cell>
   </Row>
   <Row>
    <Cell ss:StyleID="s22"/>
    <Cell ss:StyleID="s22"><Data ss:Type="String">contig13715</Data></Cell>
    <Cell ss:StyleID="s26"><Data ss:Type="Number">-1.3909</Data></Cell>
    <Cell ss:StyleID="s27"><Data ss:Type="Number">1.2642E-2</Data></Cell>
    <Cell ss:StyleID="s26"><Data ss:Type="Number">-1.6057999999999999</Data></Cell>
    <Cell ss:StyleID="s27"><Data ss:Type="Number">6.8942999999999999E-3</Data></Cell>
   </Row>
   <Row>
    <Cell ss:StyleID="s22"><Data ss:Type="String">lpxtg-motif cell wall anchor domain protein</Data></Cell>
    <Cell ss:StyleID="s22"><Data ss:Type="String">contig13726</Data></Cell>
    <Cell ss:StyleID="s26"><Data ss:Type="Number">-3.5548000000000002</Data></Cell>
    <Cell ss:StyleID="s27"><Data ss:Type="Number">3.3438000000000001E-3</Data></Cell>
    <Cell ss:StyleID="s26"><Data ss:Type="Number">-3.4064999999999999</Data></Cell>
    <Cell ss:StyleID="s27"><Data ss:Type="Number">2.9865999999999998E-3</Data></Cell>
   </Row>
   <Row>
    <Cell ss:StyleID="s22"/>
    <Cell ss:StyleID="s22"><Data ss:Type="String">contig13738</Data></Cell>
    <Cell ss:StyleID="s26"><Data ss:Type="Number">1.3557999999999999</Data></Cell>
    <Cell ss:StyleID="s27"><Data ss:Type="Number">9.9056000000000005E-2</Data></Cell>
    <Cell ss:StyleID="s26"><Data ss:Type="Number">1.9065000000000001</Data></Cell>
    <Cell ss:StyleID="s27"><Data ss:Type="Number">3.3174000000000002E-2</Data></Cell>
   </Row>
   <Row>
    <Cell ss:StyleID="s22"/>
    <Cell ss:StyleID="s22"><Data ss:Type="String">contig13784</Data></Cell>
    <Cell ss:StyleID="s26"><Data ss:Type="Number">-0.97684000000000004</Data></Cell>
    <Cell ss:StyleID="s27"><Data ss:Type="Number">4.8953999999999998E-2</Data></Cell>
    <Cell ss:StyleID="s26"><Data ss:Type="Number">-0.69213999999999998</Data></Cell>
    <Cell ss:StyleID="s27"><Data ss:Type="Number">0.14360999999999999</Data></Cell>
   </Row>
   <Row>
    <Cell ss:StyleID="s22"/>
    <Cell ss:StyleID="s22"><Data ss:Type="String">contig13793</Data></Cell>
    <Cell ss:StyleID="s26"><Data ss:Type="Number">-3.2940999999999998</Data></Cell>
    <Cell ss:StyleID="s27"><Data ss:Type="Number">1.5598000000000001E-2</Data></Cell>
    <Cell ss:StyleID="s26"><Data ss:Type="Number">-2.4359000000000002</Data></Cell>
    <Cell ss:StyleID="s27"><Data ss:Type="Number">4.3451999999999998E-2</Data></Cell>
   </Row>
   <Row>
    <Cell ss:StyleID="s22"><Data ss:Type="String">29-kda galactose-binding lectin</Data></Cell>
    <Cell ss:StyleID="s22"><Data ss:Type="String">contig13892</Data></Cell>
    <Cell ss:StyleID="s26"><Data ss:Type="Number">1.8174999999999999</Data></Cell>
    <Cell ss:StyleID="s27"><Data ss:Type="Number">4.9222000000000002E-2</Data></Cell>
    <Cell ss:StyleID="s26"><Data ss:Type="Number">1.5075000000000001</Data></Cell>
    <Cell ss:StyleID="s27"><Data ss:Type="Number">8.7731000000000003E-2</Data></Cell>
   </Row>
   <Row>
    <Cell ss:StyleID="s22"/>
    <Cell ss:StyleID="s22"><Data ss:Type="String">contig13989</Data></Cell>
    <Cell ss:StyleID="s26"><Data ss:Type="Number">1.8658999999999999</Data></Cell>
    <Cell ss:StyleID="s27"><Data ss:Type="Number">2.3644999999999998E-3</Data></Cell>
    <Cell ss:StyleID="s26"><Data ss:Type="Number">2.1865999999999999</Data></Cell>
    <Cell ss:StyleID="s27"><Data ss:Type="Number">1.1477E-3</Data></Cell>
   </Row>
   <Row>
    <Cell ss:StyleID="s22"/>
    <Cell ss:StyleID="s22"><Data ss:Type="String">contig14032</Data></Cell>
    <Cell ss:StyleID="s26"><Data ss:Type="Number">-1.1140000000000001</Data></Cell>
    <Cell ss:StyleID="s27"><Data ss:Type="Number">3.9787000000000003E-2</Data></Cell>
    <Cell ss:StyleID="s26"><Data ss:Type="Number">-0.69432000000000005</Data></Cell>
    <Cell ss:StyleID="s27"><Data ss:Type="Number">0.17408000000000001</Data></Cell>
   </Row>
   <Row>
    <Cell ss:StyleID="s22"/>
    <Cell ss:StyleID="s22"><Data ss:Type="String">contig14060</Data></Cell>
    <Cell ss:StyleID="s26"><Data ss:Type="Number">-0.73792000000000002</Data></Cell>
    <Cell ss:StyleID="s27"><Data ss:Type="Number">0.17069000000000001</Data></Cell>
    <Cell ss:StyleID="s26"><Data ss:Type="Number">-1.1984999999999999</Data></Cell>
    <Cell ss:StyleID="s27"><Data ss:Type="Number">3.9190999999999997E-2</Data></Cell>
   </Row>
   <Row>
    <Cell ss:StyleID="s22"/>
    <Cell ss:StyleID="s22"><Data ss:Type="String">contig14066</Data></Cell>
    <Cell ss:StyleID="s26"><Data ss:Type="Number">-2.5569999999999999</Data></Cell>
    <Cell ss:StyleID="s27"><Data ss:Type="Number">3.1580999999999998E-2</Data></Cell>
    <Cell ss:StyleID="s26"><Data ss:Type="Number">-2.125</Data></Cell>
    <Cell ss:StyleID="s27"><Data ss:Type="Number">6.1137999999999998E-2</Data></Cell>
   </Row>
   <Row>
    <Cell ss:StyleID="s22"/>
    <Cell ss:StyleID="s22"><Data ss:Type="String">contig14096</Data></Cell>
    <Cell ss:StyleID="s26"><Data ss:Type="Number">-1.1749000000000001</Data></Cell>
    <Cell ss:StyleID="s27"><Data ss:Type="Number">4.2729999999999997E-2</Data></Cell>
    <Cell ss:StyleID="s26"><Data ss:Type="Number">-0.99870000000000003</Data></Cell>
    <Cell ss:StyleID="s27"><Data ss:Type="Number">7.4485999999999997E-2</Data></Cell>
   </Row>
   <Row>
    <Cell ss:StyleID="s22"/>
    <Cell ss:StyleID="s22"><Data ss:Type="String">contig14181</Data></Cell>
    <Cell ss:StyleID="s26"><Data ss:Type="Number">-1.0017</Data></Cell>
    <Cell ss:StyleID="s27"><Data ss:Type="Number">3.1900999999999999E-2</Data></Cell>
    <Cell ss:StyleID="s26"><Data ss:Type="Number">-0.67247999999999997</Data></Cell>
    <Cell ss:StyleID="s27"><Data ss:Type="Number">0.11931</Data></Cell>
   </Row>
   <Row>
    <Cell ss:StyleID="s22"><Data ss:Type="String">cell surface protein</Data></Cell>
    <Cell ss:StyleID="s22"><Data ss:Type="String">contig14187</Data></Cell>
    <Cell ss:StyleID="s26"><Data ss:Type="Number">-2.9401000000000002</Data></Cell>
    <Cell ss:StyleID="s27"><Data ss:Type="Number">3.8700000000000002E-3</Data></Cell>
    <Cell ss:StyleID="s26"><Data ss:Type="Number">-3.0009000000000001</Data></Cell>
    <Cell ss:StyleID="s27"><Data ss:Type="Number">2.9564000000000001E-3</Data></Cell>
   </Row>
   <Row>
    <Cell ss:StyleID="s22"><Data ss:Type="String">ubiquitin conjugation factor e4 b-like</Data></Cell>
    <Cell ss:StyleID="s22"><Data ss:Type="String">contig14224</Data></Cell>
    <Cell ss:StyleID="s26"><Data ss:Type="Number">-1.2173</Data></Cell>
    <Cell ss:StyleID="s27"><Data ss:Type="Number">9.7564999999999999E-2</Data></Cell>
    <Cell ss:StyleID="s26"><Data ss:Type="Number">-1.6826000000000001</Data></Cell>
    <Cell ss:StyleID="s27"><Data ss:Type="Number">3.4708000000000003E-2</Data></Cell>
   </Row>
   <Row>
    <Cell ss:StyleID="s22"/>
    <Cell ss:StyleID="s22"><Data ss:Type="String">contig14296</Data></Cell>
    <Cell ss:StyleID="s26"><Data ss:Type="Number">1.3132999999999999</Data></Cell>
    <Cell ss:StyleID="s27"><Data ss:Type="Number">3.8051000000000001E-2</Data></Cell>
    <Cell ss:StyleID="s26"><Data ss:Type="Number">1.9528000000000001</Data></Cell>
    <Cell ss:StyleID="s27"><Data ss:Type="Number">8.1811999999999996E-3</Data></Cell>
   </Row>
   <Row>
    <Cell ss:StyleID="s22"><Data ss:Type="String">subtilisin-like serine protease</Data></Cell>
    <Cell ss:StyleID="s22"><Data ss:Type="String">contig14306</Data></Cell>
    <Cell ss:StyleID="s26"><Data ss:Type="Number">-0.57801000000000002</Data></Cell>
    <Cell ss:StyleID="s27"><Data ss:Type="Number">0.45219999999999999</Data></Cell>
    <Cell ss:StyleID="s26"><Data ss:Type="Number">-1.7030000000000001</Data></Cell>
    <Cell ss:StyleID="s27"><Data ss:Type="Number">3.6787E-2</Data></Cell>
   </Row>
   <Row>
    <Cell ss:StyleID="s22"><Data ss:Type="String">nonmuscle myosin ii heavy chain partial</Data></Cell>
    <Cell ss:StyleID="s22"><Data ss:Type="String">contig14307</Data></Cell>
    <Cell ss:StyleID="s26"><Data ss:Type="Number">-1.4404999999999999</Data></Cell>
    <Cell ss:StyleID="s27"><Data ss:Type="Number">8.8617000000000001E-3</Data></Cell>
    <Cell ss:StyleID="s26"><Data ss:Type="Number">-1.3257000000000001</Data></Cell>
    <Cell ss:StyleID="s27"><Data ss:Type="Number">1.0943E-2</Data></Cell>
   </Row>
   <Row>
    <Cell ss:StyleID="s22"/>
    <Cell ss:StyleID="s22"><Data ss:Type="String">contig14399</Data></Cell>
    <Cell ss:StyleID="s26"><Data ss:Type="Number">-1.7918000000000001</Data></Cell>
    <Cell ss:StyleID="s27"><Data ss:Type="Number">0.20368</Data></Cell>
    <Cell ss:StyleID="s26"><Data ss:Type="Number">-3.2591999999999999</Data></Cell>
    <Cell ss:StyleID="s27"><Data ss:Type="Number">2.8846E-2</Data></Cell>
   </Row>
   <Row>
    <Cell ss:StyleID="s22"/>
    <Cell ss:StyleID="s22"><Data ss:Type="String">contig14422</Data></Cell>
    <Cell ss:StyleID="s26"><Data ss:Type="Number">-3.1966000000000001</Data></Cell>
    <Cell ss:StyleID="s27"><Data ss:Type="Number">3.9395999999999997E-3</Data></Cell>
    <Cell ss:StyleID="s26"><Data ss:Type="Number">-2.3925999999999998</Data></Cell>
    <Cell ss:StyleID="s27"><Data ss:Type="Number">1.1042E-2</Data></Cell>
   </Row>
   <Row>
    <Cell ss:StyleID="s22"><Data ss:Type="String">dual specificity protein</Data></Cell>
    <Cell ss:StyleID="s22"><Data ss:Type="String">contig14464</Data></Cell>
    <Cell ss:StyleID="s26"><Data ss:Type="Number">-1.0616000000000001</Data></Cell>
    <Cell ss:StyleID="s27"><Data ss:Type="Number">3.8051000000000001E-2</Data></Cell>
    <Cell ss:StyleID="s26"><Data ss:Type="Number">-0.99065999999999999</Data></Cell>
    <Cell ss:StyleID="s27"><Data ss:Type="Number">4.9446999999999998E-2</Data></Cell>
   </Row>
   <Row>
    <Cell ss:StyleID="s22"/>
    <Cell ss:StyleID="s22"><Data ss:Type="String">contig14474</Data></Cell>
    <Cell ss:StyleID="s26"><Data ss:Type="Number">-2.2863000000000002</Data></Cell>
    <Cell ss:StyleID="s27"><Data ss:Type="Number">1.3806000000000001E-2</Data></Cell>
    <Cell ss:StyleID="s26"><Data ss:Type="Number">-1.8986000000000001</Data></Cell>
    <Cell ss:StyleID="s27"><Data ss:Type="Number">2.6151000000000001E-2</Data></Cell>
   </Row>
   <Row>
    <Cell ss:StyleID="s22"><Data ss:Type="String">dihydropyrimidine dehydrogenase</Data></Cell>
    <Cell ss:StyleID="s22"><Data ss:Type="String">contig14485</Data></Cell>
    <Cell ss:StyleID="s26"><Data ss:Type="Number">0.91117000000000004</Data></Cell>
    <Cell ss:StyleID="s27"><Data ss:Type="Number">7.7298000000000006E-2</Data></Cell>
    <Cell ss:StyleID="s26"><Data ss:Type="Number">1.2118</Data></Cell>
    <Cell ss:StyleID="s27"><Data ss:Type="Number">2.9828E-2</Data></Cell>
   </Row>
   <Row>
    <Cell ss:StyleID="s22"/>
    <Cell ss:StyleID="s22"><Data ss:Type="String">contig14488</Data></Cell>
    <Cell ss:StyleID="s26"><Data ss:Type="Number">1.4131</Data></Cell>
    <Cell ss:StyleID="s27"><Data ss:Type="Number">2.9637E-2</Data></Cell>
    <Cell ss:StyleID="s26"><Data ss:Type="Number">1.58</Data></Cell>
    <Cell ss:StyleID="s27"><Data ss:Type="Number">1.8693999999999999E-2</Data></Cell>
   </Row>
   <Row>
    <Cell ss:StyleID="s22"><Data ss:Type="String">hypothetical protein EAI_14210 [Harpegnathos saltator]</Data></Cell>
    <Cell ss:StyleID="s22"><Data ss:Type="String">contig14508</Data></Cell>
    <Cell ss:StyleID="s26"><Data ss:Type="Number">-1.0935999999999999</Data></Cell>
    <Cell ss:StyleID="s27"><Data ss:Type="Number">2.8178999999999999E-2</Data></Cell>
    <Cell ss:StyleID="s26"><Data ss:Type="Number">-0.95928999999999998</Data></Cell>
    <Cell ss:StyleID="s27"><Data ss:Type="Number">4.3392E-2</Data></Cell>
   </Row>
   <Row>
    <Cell ss:StyleID="s22"/>
    <Cell ss:StyleID="s22"><Data ss:Type="String">contig14552</Data></Cell>
    <Cell ss:StyleID="s26"><Data ss:Type="Number">1.3239000000000001</Data></Cell>
    <Cell ss:StyleID="s27"><Data ss:Type="Number">1.6934000000000001E-2</Data></Cell>
    <Cell ss:StyleID="s26"><Data ss:Type="Number">1.4866999999999999</Data></Cell>
    <Cell ss:StyleID="s27"><Data ss:Type="Number">9.8990999999999992E-3</Data></Cell>
   </Row>
   <Row>
    <Cell ss:StyleID="s22"/>
    <Cell ss:StyleID="s22"><Data ss:Type="String">contig14566</Data></Cell>
    <Cell ss:StyleID="s26"><Data ss:Type="Number">-1.9</Data></Cell>
    <Cell ss:StyleID="s27"><Data ss:Type="Number">1.5426E-2</Data></Cell>
    <Cell ss:StyleID="s26"><Data ss:Type="Number">-1.6109</Data></Cell>
    <Cell ss:StyleID="s27"><Data ss:Type="Number">2.6825999999999999E-2</Data></Cell>
   </Row>
   <Row>
    <Cell ss:StyleID="s22"><Data ss:Type="String">protein</Data></Cell>
    <Cell ss:StyleID="s22"><Data ss:Type="String">contig14620</Data></Cell>
    <Cell ss:StyleID="s26"><Data ss:Type="Number">-1.3968</Data></Cell>
    <Cell ss:StyleID="s27"><Data ss:Type="Number">3.1437E-2</Data></Cell>
    <Cell ss:StyleID="s26"><Data ss:Type="Number">-1.1273</Data></Cell>
    <Cell ss:StyleID="s27"><Data ss:Type="Number">6.7016000000000006E-2</Data></Cell>
   </Row>
   <Row>
    <Cell ss:StyleID="s22"/>
    <Cell ss:StyleID="s22"><Data ss:Type="String">contig14651</Data></Cell>
    <Cell ss:StyleID="s26"><Data ss:Type="Number">-2.0566</Data></Cell>
    <Cell ss:StyleID="s27"><Data ss:Type="Number">4.7206000000000001E-3</Data></Cell>
    <Cell ss:StyleID="s26"><Data ss:Type="Number">-2.1642000000000001</Data></Cell>
    <Cell ss:StyleID="s27"><Data ss:Type="Number">3.0967E-3</Data></Cell>
   </Row>
   <Row>
    <Cell ss:StyleID="s22"><Data ss:Type="String">glutathione s-transferase</Data></Cell>
    <Cell ss:StyleID="s22"><Data ss:Type="String">contig14673</Data></Cell>
    <Cell ss:StyleID="s26"><Data ss:Type="Number">0.96372000000000002</Data></Cell>
    <Cell ss:StyleID="s27"><Data ss:Type="Number">4.8615999999999999E-2</Data></Cell>
    <Cell ss:StyleID="s26"><Data ss:Type="Number">0.99285999999999996</Data></Cell>
    <Cell ss:StyleID="s27"><Data ss:Type="Number">4.4283999999999997E-2</Data></Cell>
   </Row>
   <Row>
    <Cell ss:StyleID="s22"><Data ss:Type="String">prostaglandin d2 hematopoietic-like</Data></Cell>
    <Cell ss:StyleID="s22"><Data ss:Type="String">contig14681</Data></Cell>
    <Cell ss:StyleID="s26"><Data ss:Type="Number">1.5359</Data></Cell>
    <Cell ss:StyleID="s27"><Data ss:Type="Number">9.1418000000000003E-3</Data></Cell>
    <Cell ss:StyleID="s26"><Data ss:Type="Number">1.5620000000000001</Data></Cell>
    <Cell ss:StyleID="s27"><Data ss:Type="Number">7.9048E-3</Data></Cell>
   </Row>
   <Row>
    <Cell ss:StyleID="s22"><Data ss:Type="String">rh-related protein</Data></Cell>
    <Cell ss:StyleID="s22"><Data ss:Type="String">contig14701</Data></Cell>
    <Cell ss:StyleID="s26"><Data ss:Type="Number">1.2010000000000001</Data></Cell>
    <Cell ss:StyleID="s27"><Data ss:Type="Number">6.6570000000000004E-2</Data></Cell>
    <Cell ss:StyleID="s26"><Data ss:Type="Number">1.3998999999999999</Data></Cell>
    <Cell ss:StyleID="s27"><Data ss:Type="Number">3.9632000000000001E-2</Data></Cell>
   </Row>
   <Row>
    <Cell ss:StyleID="s22"><Data ss:Type="String">complement factor</Data></Cell>
    <Cell ss:StyleID="s22"><Data ss:Type="String">contig14762</Data></Cell>
    <Cell ss:StyleID="s26"><Data ss:Type="Number">-1.6400999999999999</Data></Cell>
    <Cell ss:StyleID="s27"><Data ss:Type="Number">5.5947999999999996E-3</Data></Cell>
    <Cell ss:StyleID="s26"><Data ss:Type="Number">-1.4051</Data></Cell>
    <Cell ss:StyleID="s27"><Data ss:Type="Number">8.7475999999999995E-3</Data></Cell>
   </Row>
   <Row>
    <Cell ss:StyleID="s22"><Data ss:Type="String">kelch-like 21</Data></Cell>
    <Cell ss:StyleID="s22"><Data ss:Type="String">contig14763</Data></Cell>
    <Cell ss:StyleID="s26"><Data ss:Type="Number">-1.5338000000000001</Data></Cell>
    <Cell ss:StyleID="s27"><Data ss:Type="Number">1.2219000000000001E-2</Data></Cell>
    <Cell ss:StyleID="s26"><Data ss:Type="Number">-1.2887</Data></Cell>
    <Cell ss:StyleID="s27"><Data ss:Type="Number">2.1493999999999999E-2</Data></Cell>
   </Row>
   <Row>
    <Cell ss:StyleID="s22"/>
    <Cell ss:StyleID="s22"><Data ss:Type="String">contig14775</Data></Cell>
    <Cell ss:StyleID="s26"><Data ss:Type="Number">-1.2602</Data></Cell>
    <Cell ss:StyleID="s27"><Data ss:Type="Number">1.2947E-2</Data></Cell>
    <Cell ss:StyleID="s26"><Data ss:Type="Number">-1.3297000000000001</Data></Cell>
    <Cell ss:StyleID="s27"><Data ss:Type="Number">9.3938000000000008E-3</Data></Cell>
   </Row>
   <Row>
    <Cell ss:StyleID="s22"/>
    <Cell ss:StyleID="s22"><Data ss:Type="String">contig14800</Data></Cell>
    <Cell ss:StyleID="s26"><Data ss:Type="Number">-2.2408999999999999</Data></Cell>
    <Cell ss:StyleID="s27"><Data ss:Type="Number">6.1977999999999998E-3</Data></Cell>
    <Cell ss:StyleID="s26"><Data ss:Type="Number">-1.9186000000000001</Data></Cell>
    <Cell ss:StyleID="s27"><Data ss:Type="Number">1.1083000000000001E-2</Data></Cell>
   </Row>
   <Row>
    <Cell ss:StyleID="s22"/>
    <Cell ss:StyleID="s22"><Data ss:Type="String">contig14812</Data></Cell>
    <Cell ss:StyleID="s26"><Data ss:Type="Number">1.4301999999999999</Data></Cell>
    <Cell ss:StyleID="s27"><Data ss:Type="Number">3.9607999999999997E-2</Data></Cell>
    <Cell ss:StyleID="s26"><Data ss:Type="Number">0.56694</Data></Cell>
    <Cell ss:StyleID="s27"><Data ss:Type="Number">0.38097999999999999</Data></Cell>
   </Row>
   <Row>
    <Cell ss:StyleID="s22"><Data ss:Type="String">major vault protein</Data></Cell>
    <Cell ss:StyleID="s22"><Data ss:Type="String">contig14832</Data></Cell>
    <Cell ss:StyleID="s26"><Data ss:Type="Number">1.3206</Data></Cell>
    <Cell ss:StyleID="s27"><Data ss:Type="Number">2.4108999999999998E-2</Data></Cell>
    <Cell ss:StyleID="s26"><Data ss:Type="Number">1.5190999999999999</Data></Cell>
    <Cell ss:StyleID="s27"><Data ss:Type="Number">1.3167999999999999E-2</Data></Cell>
   </Row>
   <Row>
    <Cell ss:StyleID="s22"/>
    <Cell ss:StyleID="s22"><Data ss:Type="String">contig14841</Data></Cell>
    <Cell ss:StyleID="s26"><Data ss:Type="Number">-1.1558999999999999</Data></Cell>
    <Cell ss:StyleID="s27"><Data ss:Type="Number">2.5541999999999999E-2</Data></Cell>
    <Cell ss:StyleID="s26"><Data ss:Type="Number">-0.95150999999999997</Data></Cell>
    <Cell ss:StyleID="s27"><Data ss:Type="Number">4.9737000000000003E-2</Data></Cell>
   </Row>
   <Row>
    <Cell ss:StyleID="s22"><Data ss:Type="String">tpa_inf: tepp protein</Data></Cell>
    <Cell ss:StyleID="s22"><Data ss:Type="String">contig14888</Data></Cell>
    <Cell ss:StyleID="s26"><Data ss:Type="Number">-4.0743999999999998</Data></Cell>
    <Cell ss:StyleID="s27"><Data ss:Type="Number">2.5947000000000001E-3</Data></Cell>
    <Cell ss:StyleID="s26"><Data ss:Type="Number">-4.3201999999999998</Data></Cell>
    <Cell ss:StyleID="s27"><Data ss:Type="Number">1.6578999999999999E-3</Data></Cell>
   </Row>
   <Row>
    <Cell ss:StyleID="s22"/>
    <Cell ss:StyleID="s22"><Data ss:Type="String">contig14889</Data></Cell>
    <Cell ss:StyleID="s26"><Data ss:Type="Number">0.17066000000000001</Data></Cell>
    <Cell ss:StyleID="s27"><Data ss:Type="Number">0.70872000000000002</Data></Cell>
    <Cell ss:StyleID="s26"><Data ss:Type="Number">1.1032</Data></Cell>
    <Cell ss:StyleID="s27"><Data ss:Type="Number">2.2015E-2</Data></Cell>
   </Row>
   <Row>
    <Cell ss:StyleID="s22"><Data ss:Type="String">protein arginine methyltransferase 1</Data></Cell>
    <Cell ss:StyleID="s22"><Data ss:Type="String">contig14925</Data></Cell>
    <Cell ss:StyleID="s26"><Data ss:Type="Number">-2.3925000000000001</Data></Cell>
    <Cell ss:StyleID="s27"><Data ss:Type="Number">1.9721999999999999E-3</Data></Cell>
    <Cell ss:StyleID="s26"><Data ss:Type="Number">-2.1309</Data></Cell>
    <Cell ss:StyleID="s27"><Data ss:Type="Number">2.6570999999999999E-3</Data></Cell>
   </Row>
   <Row>
    <Cell ss:StyleID="s22"/>
    <Cell ss:StyleID="s22"><Data ss:Type="String">contig14934</Data></Cell>
    <Cell ss:StyleID="s26"><Data ss:Type="Number">-2.4159000000000002</Data></Cell>
    <Cell ss:StyleID="s27"><Data ss:Type="Number">2.7325000000000001E-3</Data></Cell>
    <Cell ss:StyleID="s26"><Data ss:Type="Number">-2.5455999999999999</Data></Cell>
    <Cell ss:StyleID="s27"><Data ss:Type="Number">1.7022999999999999E-3</Data></Cell>
   </Row>
   <Row>
    <Cell ss:StyleID="s22"/>
    <Cell ss:StyleID="s22"><Data ss:Type="String">contig14963</Data></Cell>
    <Cell ss:StyleID="s26"><Data ss:Type="Number">-0.93411999999999995</Data></Cell>
    <Cell ss:StyleID="s27"><Data ss:Type="Number">4.2729999999999997E-2</Data></Cell>
    <Cell ss:StyleID="s26"><Data ss:Type="Number">-0.82282</Data></Cell>
    <Cell ss:StyleID="s27"><Data ss:Type="Number">6.6414000000000001E-2</Data></Cell>
   </Row>
   <Row>
    <Cell ss:StyleID="s22"/>
    <Cell ss:StyleID="s22"><Data ss:Type="String">contig14990</Data></Cell>
    <Cell ss:StyleID="s26"><Data ss:Type="Number">-1.2068000000000001</Data></Cell>
    <Cell ss:StyleID="s27"><Data ss:Type="Number">6.4079999999999998E-2</Data></Cell>
    <Cell ss:StyleID="s26"><Data ss:Type="Number">-1.3128</Data></Cell>
    <Cell ss:StyleID="s27"><Data ss:Type="Number">4.8394E-2</Data></Cell>
   </Row>
   <Row>
    <Cell ss:StyleID="s22"><Data ss:Type="String">flocculin-like protein</Data></Cell>
    <Cell ss:StyleID="s22"><Data ss:Type="String">contig15016</Data></Cell>
    <Cell ss:StyleID="s26"><Data ss:Type="Number">-1.9148000000000001</Data></Cell>
    <Cell ss:StyleID="s27"><Data ss:Type="Number">3.6540999999999997E-2</Data></Cell>
    <Cell ss:StyleID="s26"><Data ss:Type="Number">-1.7669999999999999</Data></Cell>
    <Cell ss:StyleID="s27"><Data ss:Type="Number">4.9414E-2</Data></Cell>
   </Row>
   <Row>
    <Cell ss:StyleID="s22"><Data ss:Type="String">bromodomain containing 1</Data></Cell>
    <Cell ss:StyleID="s22"><Data ss:Type="String">contig15101</Data></Cell>
    <Cell ss:StyleID="s26"><Data ss:Type="Number">-1.0259</Data></Cell>
    <Cell ss:StyleID="s27"><Data ss:Type="Number">5.6231999999999997E-2</Data></Cell>
    <Cell ss:StyleID="s26"><Data ss:Type="Number">-1.137</Data></Cell>
    <Cell ss:StyleID="s27"><Data ss:Type="Number">4.0108999999999999E-2</Data></Cell>
   </Row>
   <Row>
    <Cell ss:StyleID="s22"><Data ss:Type="String">ring finger and wd repeat domain 3</Data></Cell>
    <Cell ss:StyleID="s22"><Data ss:Type="String">contig15135</Data></Cell>
    <Cell ss:StyleID="s26"><Data ss:Type="Number">-1.64</Data></Cell>
    <Cell ss:StyleID="s27"><Data ss:Type="Number">2.0326E-2</Data></Cell>
    <Cell ss:StyleID="s26"><Data ss:Type="Number">-1.4402999999999999</Data></Cell>
    <Cell ss:StyleID="s27"><Data ss:Type="Number">3.1427999999999998E-2</Data></Cell>
   </Row>
   <Row>
    <Cell ss:StyleID="s22"/>
    <Cell ss:StyleID="s22"><Data ss:Type="String">contig15267</Data></Cell>
    <Cell ss:StyleID="s26"><Data ss:Type="Number">-1.6072</Data></Cell>
    <Cell ss:StyleID="s27"><Data ss:Type="Number">3.1900999999999999E-2</Data></Cell>
    <Cell ss:StyleID="s26"><Data ss:Type="Number">-1.2135</Data></Cell>
    <Cell ss:StyleID="s27"><Data ss:Type="Number">8.3449999999999996E-2</Data></Cell>
   </Row>
   <Row>
    <Cell ss:StyleID="s22"><Data ss:Type="String">serine threonine protein kinase pim-2-like</Data></Cell>
    <Cell ss:StyleID="s22"><Data ss:Type="String">contig15315</Data></Cell>
    <Cell ss:StyleID="s26"><Data ss:Type="Number">-1.1883999999999999</Data></Cell>
    <Cell ss:StyleID="s27"><Data ss:Type="Number">3.8800000000000001E-2</Data></Cell>
    <Cell ss:StyleID="s26"><Data ss:Type="Number">-1.0034000000000001</Data></Cell>
    <Cell ss:StyleID="s27"><Data ss:Type="Number">7.0055000000000006E-2</Data></Cell>
   </Row>
   <Row>
    <Cell ss:StyleID="s22"/>
    <Cell ss:StyleID="s22"><Data ss:Type="String">contig15336</Data></Cell>
    <Cell ss:StyleID="s26"><Data ss:Type="Number">-2.1882999999999999</Data></Cell>
    <Cell ss:StyleID="s27"><Data ss:Type="Number">4.9934999999999997E-3</Data></Cell>
    <Cell ss:StyleID="s26"><Data ss:Type="Number">-2.2149000000000001</Data></Cell>
    <Cell ss:StyleID="s27"><Data ss:Type="Number">3.7832999999999999E-3</Data></Cell>
   </Row>
   <Row>
    <Cell ss:StyleID="s22"/>
    <Cell ss:StyleID="s22"><Data ss:Type="String">contig15355</Data></Cell>
    <Cell ss:StyleID="s26"><Data ss:Type="Number">0.92815000000000003</Data></Cell>
    <Cell ss:StyleID="s27"><Data ss:Type="Number">0.12102</Data></Cell>
    <Cell ss:StyleID="s26"><Data ss:Type="Number">1.4618</Data></Cell>
    <Cell ss:StyleID="s27"><Data ss:Type="Number">2.8126999999999999E-2</Data></Cell>
   </Row>
   <Row>
    <Cell ss:StyleID="s22"><Data ss:Type="String">fibrinogen-like 2</Data></Cell>
    <Cell ss:StyleID="s22"><Data ss:Type="String">contig15419</Data></Cell>
    <Cell ss:StyleID="s26"><Data ss:Type="Number">-7.0086999999999997E-2</Data></Cell>
    <Cell ss:StyleID="s27"><Data ss:Type="Number">0.89824000000000004</Data></Cell>
    <Cell ss:StyleID="s26"><Data ss:Type="Number">-1.0886</Data></Cell>
    <Cell ss:StyleID="s27"><Data ss:Type="Number">2.8846E-2</Data></Cell>
   </Row>
   <Row>
    <Cell ss:StyleID="s22"/>
    <Cell ss:StyleID="s22"><Data ss:Type="String">contig15451</Data></Cell>
    <Cell ss:StyleID="s26"><Data ss:Type="Number">1.1823999999999999</Data></Cell>
    <Cell ss:StyleID="s27"><Data ss:Type="Number">4.2032E-2</Data></Cell>
    <Cell ss:StyleID="s26"><Data ss:Type="Number">1.3467</Data></Cell>
    <Cell ss:StyleID="s27"><Data ss:Type="Number">2.7442000000000001E-2</Data></Cell>
   </Row>
   <Row>
    <Cell ss:StyleID="s22"><Data ss:Type="String">histone</Data></Cell>
    <Cell ss:StyleID="s22"><Data ss:Type="String">contig15486</Data></Cell>
    <Cell ss:StyleID="s26"><Data ss:Type="Number">1.6418999999999999</Data></Cell>
    <Cell ss:StyleID="s27"><Data ss:Type="Number">3.0057E-2</Data></Cell>
    <Cell ss:StyleID="s26"><Data ss:Type="Number">1.806</Data></Cell>
    <Cell ss:StyleID="s27"><Data ss:Type="Number">2.017E-2</Data></Cell>
   </Row>
   <Row>
    <Cell ss:StyleID="s22"/>
    <Cell ss:StyleID="s22"><Data ss:Type="String">contig15530</Data></Cell>
    <Cell ss:StyleID="s26"><Data ss:Type="Number">-1.3252999999999999</Data></Cell>
    <Cell ss:StyleID="s27"><Data ss:Type="Number">4.3132999999999998E-2</Data></Cell>
    <Cell ss:StyleID="s26"><Data ss:Type="Number">-1.3603000000000001</Data></Cell>
    <Cell ss:StyleID="s27"><Data ss:Type="Number">4.0209000000000002E-2</Data></Cell>
   </Row>
   <Row>
    <Cell ss:StyleID="s22"><Data ss:Type="String">ca189_mouse ame: full=uncharacterized protein c1orf189 homolog</Data></Cell>
    <Cell ss:StyleID="s22"><Data ss:Type="String">contig15555</Data></Cell>
    <Cell ss:StyleID="s26"><Data ss:Type="Number">-2.7629000000000001</Data></Cell>
    <Cell ss:StyleID="s27"><Data ss:Type="Number">1.4915E-3</Data></Cell>
    <Cell ss:StyleID="s26"><Data ss:Type="Number">-2.5924</Data></Cell>
    <Cell ss:StyleID="s27"><Data ss:Type="Number">1.2963E-3</Data></Cell>
   </Row>
   <Row>
    <Cell ss:StyleID="s22"/>
    <Cell ss:StyleID="s22"><Data ss:Type="String">contig15572</Data></Cell>
    <Cell ss:StyleID="s26"><Data ss:Type="Number">-2.1562999999999999</Data></Cell>
    <Cell ss:StyleID="s27"><Data ss:Type="Number">1.9229E-3</Data></Cell>
    <Cell ss:StyleID="s26"><Data ss:Type="Number">-2.1225000000000001</Data></Cell>
    <Cell ss:StyleID="s27"><Data ss:Type="Number">1.5610999999999999E-3</Data></Cell>
   </Row>
   <Row>
    <Cell ss:StyleID="s22"/>
    <Cell ss:StyleID="s22"><Data ss:Type="String">contig15574</Data></Cell>
    <Cell ss:StyleID="s26"><Data ss:Type="Number">-0.98777999999999999</Data></Cell>
    <Cell ss:StyleID="s27"><Data ss:Type="Number">3.1900999999999999E-2</Data></Cell>
    <Cell ss:StyleID="s26"><Data ss:Type="Number">-0.67972999999999995</Data></Cell>
    <Cell ss:StyleID="s27"><Data ss:Type="Number">0.1114</Data></Cell>
   </Row>
   <Row>
    <Cell ss:StyleID="s22"><Data ss:Type="String">serine threonine kinase</Data></Cell>
    <Cell ss:StyleID="s22"><Data ss:Type="String">contig15579</Data></Cell>
    <Cell ss:StyleID="s26"><Data ss:Type="Number">-2.5402</Data></Cell>
    <Cell ss:StyleID="s27"><Data ss:Type="Number">5.4879000000000004E-3</Data></Cell>
    <Cell ss:StyleID="s26"><Data ss:Type="Number">-1.1899</Data></Cell>
    <Cell ss:StyleID="s27"><Data ss:Type="Number">7.9104999999999995E-2</Data></Cell>
   </Row>
   <Row>
    <Cell ss:StyleID="s22"><Data ss:Type="String">hairy enhancer-of-split related with yrpw motif 1</Data></Cell>
    <Cell ss:StyleID="s22"><Data ss:Type="String">contig15651</Data></Cell>
    <Cell ss:StyleID="s26"><Data ss:Type="Number">-1.2724</Data></Cell>
    <Cell ss:StyleID="s27"><Data ss:Type="Number">1.8821000000000001E-2</Data></Cell>
    <Cell ss:StyleID="s26"><Data ss:Type="Number">-0.95445999999999998</Data></Cell>
    <Cell ss:StyleID="s27"><Data ss:Type="Number">5.0824000000000001E-2</Data></Cell>
   </Row>
   <Row>
    <Cell ss:StyleID="s22"><Data ss:Type="String">hydrolethalus syndrome protein 1 homolog</Data></Cell>
    <Cell ss:StyleID="s22"><Data ss:Type="String">contig15652</Data></Cell>
    <Cell ss:StyleID="s26"><Data ss:Type="Number">-1.1893</Data></Cell>
    <Cell ss:StyleID="s27"><Data ss:Type="Number">3.3323999999999999E-2</Data></Cell>
    <Cell ss:StyleID="s26"><Data ss:Type="Number">-1.1057999999999999</Data></Cell>
    <Cell ss:StyleID="s27"><Data ss:Type="Number">4.4019000000000003E-2</Data></Cell>
   </Row>
   <Row>
    <Cell ss:StyleID="s22"><Data ss:Type="String">mgc80357 protein</Data></Cell>
    <Cell ss:StyleID="s22"><Data ss:Type="String">contig15724</Data></Cell>
    <Cell ss:StyleID="s26"><Data ss:Type="Number">-1.1717</Data></Cell>
    <Cell ss:StyleID="s27"><Data ss:Type="Number">3.1396E-2</Data></Cell>
    <Cell ss:StyleID="s26"><Data ss:Type="Number">-1.0128999999999999</Data></Cell>
    <Cell ss:StyleID="s27"><Data ss:Type="Number">5.3659999999999999E-2</Data></Cell>
   </Row>
   <Row>
    <Cell ss:StyleID="s22"/>
    <Cell ss:StyleID="s22"><Data ss:Type="String">contig15744</Data></Cell>
    <Cell ss:StyleID="s26"><Data ss:Type="Number">-1.8595999999999999</Data></Cell>
    <Cell ss:StyleID="s27"><Data ss:Type="Number">1.4812000000000001E-2</Data></Cell>
    <Cell ss:StyleID="s26"><Data ss:Type="Number">-1.8266</Data></Cell>
    <Cell ss:StyleID="s27"><Data ss:Type="Number">1.3705E-2</Data></Cell>
   </Row>
   <Row>
    <Cell ss:StyleID="s22"/>
    <Cell ss:StyleID="s22"><Data ss:Type="String">contig15755</Data></Cell>
    <Cell ss:StyleID="s26"><Data ss:Type="Number">-1.0702</Data></Cell>
    <Cell ss:StyleID="s27"><Data ss:Type="Number">4.4220000000000002E-2</Data></Cell>
    <Cell ss:StyleID="s26"><Data ss:Type="Number">-0.75266</Data></Cell>
    <Cell ss:StyleID="s27"><Data ss:Type="Number">0.13525000000000001</Data></Cell>
   </Row>
   <Row>
    <Cell ss:StyleID="s22"><Data ss:Type="String">kiaa0947 protein</Data></Cell>
    <Cell ss:StyleID="s22"><Data ss:Type="String">contig15804</Data></Cell>
    <Cell ss:StyleID="s26"><Data ss:Type="Number">-1.3711</Data></Cell>
    <Cell ss:StyleID="s27"><Data ss:Type="Number">1.0872E-2</Data></Cell>
    <Cell ss:StyleID="s26"><Data ss:Type="Number">-1.2093</Data></Cell>
    <Cell ss:StyleID="s27"><Data ss:Type="Number">1.5955E-2</Data></Cell>
   </Row>
   <Row>
    <Cell ss:StyleID="s22"/>
    <Cell ss:StyleID="s22"><Data ss:Type="String">contig15814</Data></Cell>
    <Cell ss:StyleID="s26"><Data ss:Type="Number">-1.0868</Data></Cell>
    <Cell ss:StyleID="s27"><Data ss:Type="Number">4.9058999999999998E-2</Data></Cell>
    <Cell ss:StyleID="s26"><Data ss:Type="Number">-0.9385</Data></Cell>
    <Cell ss:StyleID="s27"><Data ss:Type="Number">7.9825999999999994E-2</Data></Cell>
   </Row>
   <Row>
    <Cell ss:StyleID="s22"><Data ss:Type="String">xanthine dehydrogenase</Data></Cell>
    <Cell ss:StyleID="s22"><Data ss:Type="String">contig15824</Data></Cell>
    <Cell ss:StyleID="s26"><Data ss:Type="Number">0.97943000000000002</Data></Cell>
    <Cell ss:StyleID="s27"><Data ss:Type="Number">5.3371000000000002E-2</Data></Cell>
    <Cell ss:StyleID="s26"><Data ss:Type="Number">1.2085999999999999</Data></Cell>
    <Cell ss:StyleID="s27"><Data ss:Type="Number">2.6342000000000001E-2</Data></Cell>
   </Row>
   <Row>
    <Cell ss:StyleID="s22"><Data ss:Type="String">ring finger protein 219</Data></Cell>
    <Cell ss:StyleID="s22"><Data ss:Type="String">contig15859</Data></Cell>
    <Cell ss:StyleID="s26"><Data ss:Type="Number">-0.96953</Data></Cell>
    <Cell ss:StyleID="s27"><Data ss:Type="Number">3.4466999999999998E-2</Data></Cell>
    <Cell ss:StyleID="s26"><Data ss:Type="Number">-0.69603999999999999</Data></Cell>
    <Cell ss:StyleID="s27"><Data ss:Type="Number">0.10388</Data></Cell>
   </Row>
   <Row>
    <Cell ss:StyleID="s22"><Data ss:Type="String">PREDICTED: hypothetical protein [Strongylocentrotus purpuratus]</Data></Cell>
    <Cell ss:StyleID="s22"><Data ss:Type="String">contig15912</Data></Cell>
    <Cell ss:StyleID="s26"><Data ss:Type="Number">-1.2785</Data></Cell>
    <Cell ss:StyleID="s27"><Data ss:Type="Number">2.0263E-2</Data></Cell>
    <Cell ss:StyleID="s26"><Data ss:Type="Number">-1.1729000000000001</Data></Cell>
    <Cell ss:StyleID="s27"><Data ss:Type="Number">2.6966E-2</Data></Cell>
   </Row>
   <Row>
    <Cell ss:StyleID="s22"/>
    <Cell ss:StyleID="s22"><Data ss:Type="String">contig15936</Data></Cell>
    <Cell ss:StyleID="s26"><Data ss:Type="Number">-0.75765000000000005</Data></Cell>
    <Cell ss:StyleID="s27"><Data ss:Type="Number">0.51773999999999998</Data></Cell>
    <Cell ss:StyleID="s26"><Data ss:Type="Number">4.6936</Data></Cell>
    <Cell ss:StyleID="s27"><Data ss:Type="Number">2.4028000000000001E-2</Data></Cell>
   </Row>
   <Row>
    <Cell ss:StyleID="s22"/>
    <Cell ss:StyleID="s22"><Data ss:Type="String">contig15938</Data></Cell>
    <Cell ss:StyleID="s26"><Data ss:Type="Number">-1.1561999999999999</Data></Cell>
    <Cell ss:StyleID="s27"><Data ss:Type="Number">1.9109999999999999E-2</Data></Cell>
    <Cell ss:StyleID="s26"><Data ss:Type="Number">-0.94589000000000001</Data></Cell>
    <Cell ss:StyleID="s27"><Data ss:Type="Number">3.8149000000000002E-2</Data></Cell>
   </Row>
   <Row>
    <Cell ss:StyleID="s22"/>
    <Cell ss:StyleID="s22"><Data ss:Type="String">contig15970</Data></Cell>
    <Cell ss:StyleID="s26"><Data ss:Type="Number">-1.3217000000000001</Data></Cell>
    <Cell ss:StyleID="s27"><Data ss:Type="Number">1.8242000000000001E-2</Data></Cell>
    <Cell ss:StyleID="s26"><Data ss:Type="Number">-1.3740000000000001</Data></Cell>
    <Cell ss:StyleID="s27"><Data ss:Type="Number">1.4404E-2</Data></Cell>
   </Row>
   <Row>
    <Cell ss:StyleID="s22"/>
    <Cell ss:StyleID="s22"><Data ss:Type="String">contig16030</Data></Cell>
    <Cell ss:StyleID="s26"><Data ss:Type="Number">2.3378000000000001</Data></Cell>
    <Cell ss:StyleID="s27"><Data ss:Type="Number">5.1685000000000002E-2</Data></Cell>
    <Cell ss:StyleID="s26"><Data ss:Type="Number">3.2852000000000001</Data></Cell>
    <Cell ss:StyleID="s27"><Data ss:Type="Number">1.6489E-2</Data></Cell>
   </Row>
   <Row>
    <Cell ss:StyleID="s22"/>
    <Cell ss:StyleID="s22"><Data ss:Type="String">contig16146</Data></Cell>
    <Cell ss:StyleID="s26"><Data ss:Type="Number">-1.9111</Data></Cell>
    <Cell ss:StyleID="s27"><Data ss:Type="Number">4.2819999999999997E-2</Data></Cell>
    <Cell ss:StyleID="s26"><Data ss:Type="Number">-2.0043000000000002</Data></Cell>
    <Cell ss:StyleID="s27"><Data ss:Type="Number">3.6787E-2</Data></Cell>
   </Row>
   <Row>
    <Cell ss:StyleID="s22"/>
    <Cell ss:StyleID="s22"><Data ss:Type="String">contig16179</Data></Cell>
    <Cell ss:StyleID="s26"><Data ss:Type="Number">1.244</Data></Cell>
    <Cell ss:StyleID="s27"><Data ss:Type="Number">1.5977999999999999E-2</Data></Cell>
    <Cell ss:StyleID="s26"><Data ss:Type="Number">1.3762000000000001</Data></Cell>
    <Cell ss:StyleID="s27"><Data ss:Type="Number">9.8248999999999993E-3</Data></Cell>
   </Row>
   <Row>
    <Cell ss:StyleID="s22"/>
    <Cell ss:StyleID="s22"><Data ss:Type="String">contig16184</Data></Cell>
    <Cell ss:StyleID="s26"><Data ss:Type="Number">2.5326</Data></Cell>
    <Cell ss:StyleID="s27"><Data ss:Type="Number">1.1735000000000001E-2</Data></Cell>
    <Cell ss:StyleID="s26"><Data ss:Type="Number">2.5461999999999998</Data></Cell>
    <Cell ss:StyleID="s27"><Data ss:Type="Number">1.0218E-2</Data></Cell>
   </Row>
   <Row>
    <Cell ss:StyleID="s22"/>
    <Cell ss:StyleID="s22"><Data ss:Type="String">contig16187</Data></Cell>
    <Cell ss:StyleID="s26"><Data ss:Type="Number">-1.5376000000000001</Data></Cell>
    <Cell ss:StyleID="s27"><Data ss:Type="Number">2.2988999999999999E-2</Data></Cell>
    <Cell ss:StyleID="s26"><Data ss:Type="Number">-1.2609999999999999</Data></Cell>
    <Cell ss:StyleID="s27"><Data ss:Type="Number">4.4322E-2</Data></Cell>
   </Row>
   <Row>
    <Cell ss:StyleID="s22"><Data ss:Type="String">selenoprotein h</Data></Cell>
    <Cell ss:StyleID="s22"><Data ss:Type="String">contig16227</Data></Cell>
    <Cell ss:StyleID="s26"><Data ss:Type="Number">1.0325</Data></Cell>
    <Cell ss:StyleID="s27"><Data ss:Type="Number">3.8321000000000001E-2</Data></Cell>
    <Cell ss:StyleID="s26"><Data ss:Type="Number">1.0523</Data></Cell>
    <Cell ss:StyleID="s27"><Data ss:Type="Number">3.6657000000000002E-2</Data></Cell>
   </Row>
   <Row>
    <Cell ss:StyleID="s22"><Data ss:Type="String">tctex1d1 protein</Data></Cell>
    <Cell ss:StyleID="s22"><Data ss:Type="String">contig16244</Data></Cell>
    <Cell ss:StyleID="s26"><Data ss:Type="Number">1.0956999999999999</Data></Cell>
    <Cell ss:StyleID="s27"><Data ss:Type="Number">4.7664999999999999E-2</Data></Cell>
    <Cell ss:StyleID="s26"><Data ss:Type="Number">1.3967000000000001</Data></Cell>
    <Cell ss:StyleID="s27"><Data ss:Type="Number">2.0032999999999999E-2</Data></Cell>
   </Row>
   <Row>
    <Cell ss:StyleID="s22"/>
    <Cell ss:StyleID="s22"><Data ss:Type="String">contig16268</Data></Cell>
    <Cell ss:StyleID="s26"><Data ss:Type="Number">-1.5217000000000001</Data></Cell>
    <Cell ss:StyleID="s27"><Data ss:Type="Number">1.8467999999999998E-2</Data></Cell>
    <Cell ss:StyleID="s26"><Data ss:Type="Number">-1.123</Data></Cell>
    <Cell ss:StyleID="s27"><Data ss:Type="Number">5.2630999999999997E-2</Data></Cell>
   </Row>
   <Row>
    <Cell ss:StyleID="s22"/>
    <Cell ss:StyleID="s22"><Data ss:Type="String">contig16298</Data></Cell>
    <Cell ss:StyleID="s26"><Data ss:Type="Number">2.0918000000000001</Data></Cell>
    <Cell ss:StyleID="s27"><Data ss:Type="Number">3.007E-2</Data></Cell>
    <Cell ss:StyleID="s26"><Data ss:Type="Number">2.0629</Data></Cell>
    <Cell ss:StyleID="s27"><Data ss:Type="Number">3.1274000000000003E-2</Data></Cell>
   </Row>
   <Row>
    <Cell ss:StyleID="s22"><Data ss:Type="String">bromodomain containing 1</Data></Cell>
    <Cell ss:StyleID="s22"><Data ss:Type="String">contig16299</Data></Cell>
    <Cell ss:StyleID="s26"><Data ss:Type="Number">-0.97609999999999997</Data></Cell>
    <Cell ss:StyleID="s27"><Data ss:Type="Number">3.0422000000000001E-2</Data></Cell>
    <Cell ss:StyleID="s26"><Data ss:Type="Number">-0.64646000000000003</Data></Cell>
    <Cell ss:StyleID="s27"><Data ss:Type="Number">0.11663999999999999</Data></Cell>
   </Row>
   <Row>
    <Cell ss:StyleID="s22"/>
    <Cell ss:StyleID="s22"><Data ss:Type="String">contig16324</Data></Cell>
    <Cell ss:StyleID="s26"><Data ss:Type="Number">-1.7102999999999999</Data></Cell>
    <Cell ss:StyleID="s27"><Data ss:Type="Number">2.1642000000000002E-2</Data></Cell>
    <Cell ss:StyleID="s26"><Data ss:Type="Number">-2.1408</Data></Cell>
    <Cell ss:StyleID="s27"><Data ss:Type="Number">8.1305000000000006E-3</Data></Cell>
   </Row>
   <Row>
    <Cell ss:StyleID="s22"/>
    <Cell ss:StyleID="s22"><Data ss:Type="String">contig16348</Data></Cell>
    <Cell ss:StyleID="s26"><Data ss:Type="Number">-2.9550000000000001</Data></Cell>
    <Cell ss:StyleID="s27"><Data ss:Type="Number">6.3997000000000004E-3</Data></Cell>
    <Cell ss:StyleID="s26"><Data ss:Type="Number">-1.4810000000000001</Data></Cell>
    <Cell ss:StyleID="s27"><Data ss:Type="Number">7.9834000000000002E-2</Data></Cell>
   </Row>
   <Row>
    <Cell ss:StyleID="s22"><Data ss:Type="String">deoxyuridine triphosphatase</Data></Cell>
    <Cell ss:StyleID="s22"><Data ss:Type="String">contig16385</Data></Cell>
    <Cell ss:StyleID="s26"><Data ss:Type="Number">1.2184999999999999</Data></Cell>
    <Cell ss:StyleID="s27"><Data ss:Type="Number">2.9637E-2</Data></Cell>
    <Cell ss:StyleID="s26"><Data ss:Type="Number">1.2105999999999999</Data></Cell>
    <Cell ss:StyleID="s27"><Data ss:Type="Number">2.9378000000000001E-2</Data></Cell>
   </Row>
   <Row>
    <Cell ss:StyleID="s22"><Data ss:Type="String">gamma-glutamyl carboxylase</Data></Cell>
    <Cell ss:StyleID="s22"><Data ss:Type="String">contig16476</Data></Cell>
    <Cell ss:StyleID="s26"><Data ss:Type="Number">-2.1898</Data></Cell>
    <Cell ss:StyleID="s27"><Data ss:Type="Number">7.6013000000000001E-3</Data></Cell>
    <Cell ss:StyleID="s26"><Data ss:Type="Number">-1.7730999999999999</Data></Cell>
    <Cell ss:StyleID="s27"><Data ss:Type="Number">1.6116999999999999E-2</Data></Cell>
   </Row>
   <Row>
    <Cell ss:StyleID="s22"><Data ss:Type="String">bactericidal permeability increasing protein</Data></Cell>
    <Cell ss:StyleID="s22"><Data ss:Type="String">contig16478</Data></Cell>
    <Cell ss:StyleID="s26"><Data ss:Type="Number">-3.9557000000000002</Data></Cell>
    <Cell ss:StyleID="s27"><Data ss:Type="Number">6.1977999999999998E-3</Data></Cell>
    <Cell ss:StyleID="s26"><Data ss:Type="Number">-4.6882000000000001</Data></Cell>
    <Cell ss:StyleID="s27"><Data ss:Type="Number">2.9564000000000001E-3</Data></Cell>
   </Row>
   <Row>
    <Cell ss:StyleID="s22"><Data ss:Type="String">choline ethanolaminephosphotransferase 1</Data></Cell>
    <Cell ss:StyleID="s22"><Data ss:Type="String">contig16493</Data></Cell>
    <Cell ss:StyleID="s26"><Data ss:Type="Number">-1.9615</Data></Cell>
    <Cell ss:StyleID="s27"><Data ss:Type="Number">3.0814000000000001E-2</Data></Cell>
    <Cell ss:StyleID="s26"><Data ss:Type="Number">-1.3794999999999999</Data></Cell>
    <Cell ss:StyleID="s27"><Data ss:Type="Number">0.10118000000000001</Data></Cell>
   </Row>
   <Row>
    <Cell ss:StyleID="s22"/>
    <Cell ss:StyleID="s22"><Data ss:Type="String">contig16505</Data></Cell>
    <Cell ss:StyleID="s26"><Data ss:Type="Number">-2.4403000000000001</Data></Cell>
    <Cell ss:StyleID="s27"><Data ss:Type="Number">5.0090999999999997E-2</Data></Cell>
    <Cell ss:StyleID="s26"><Data ss:Type="Number">-2.9283999999999999</Data></Cell>
    <Cell ss:StyleID="s27"><Data ss:Type="Number">2.7265000000000001E-2</Data></Cell>
   </Row>
   <Row>
    <Cell ss:StyleID="s22"><Data ss:Type="String">transcription factor castor (protein ming)</Data></Cell>
    <Cell ss:StyleID="s22"><Data ss:Type="String">contig16541</Data></Cell>
    <Cell ss:StyleID="s26"><Data ss:Type="Number">-1.5364</Data></Cell>
    <Cell ss:StyleID="s27"><Data ss:Type="Number">2.0140999999999999E-2</Data></Cell>
    <Cell ss:StyleID="s26"><Data ss:Type="Number">-1.3327</Data></Cell>
    <Cell ss:StyleID="s27"><Data ss:Type="Number">3.2556000000000002E-2</Data></Cell>
   </Row>
   <Row>
    <Cell ss:StyleID="s22"/>
    <Cell ss:StyleID="s22"><Data ss:Type="String">contig16546</Data></Cell>
    <Cell ss:StyleID="s26"><Data ss:Type="Number">-1.9363999999999999</Data></Cell>
    <Cell ss:StyleID="s27"><Data ss:Type="Number">6.1977999999999998E-3</Data></Cell>
    <Cell ss:StyleID="s26"><Data ss:Type="Number">-1.5685</Data></Cell>
    <Cell ss:StyleID="s27"><Data ss:Type="Number">1.3690000000000001E-2</Data></Cell>
   </Row>
   <Row>
    <Cell ss:StyleID="s22"><Data ss:Type="String">dna replication complex gins protein psf2</Data></Cell>
    <Cell ss:StyleID="s22"><Data ss:Type="String">contig16550</Data></Cell>
    <Cell ss:StyleID="s26"><Data ss:Type="Number">-2.9049999999999998</Data></Cell>
    <Cell ss:StyleID="s27"><Data ss:Type="Number">3.8785E-2</Data></Cell>
    <Cell ss:StyleID="s26"><Data ss:Type="Number">-2.9521999999999999</Data></Cell>
    <Cell ss:StyleID="s27"><Data ss:Type="Number">5.4364999999999997E-2</Data></Cell>
   </Row>
   <Row>
    <Cell ss:StyleID="s22"><Data ss:Type="String">cad protein</Data></Cell>
    <Cell ss:StyleID="s22"><Data ss:Type="String">contig16564</Data></Cell>
    <Cell ss:StyleID="s26"><Data ss:Type="Number">1.9870000000000001</Data></Cell>
    <Cell ss:StyleID="s27"><Data ss:Type="Number">4.1045999999999999E-2</Data></Cell>
    <Cell ss:StyleID="s26"><Data ss:Type="Number">1.8707</Data></Cell>
    <Cell ss:StyleID="s27"><Data ss:Type="Number">5.1596000000000003E-2</Data></Cell>
   </Row>
   <Row>
    <Cell ss:StyleID="s22"/>
    <Cell ss:StyleID="s22"><Data ss:Type="String">contig16675</Data></Cell>
    <Cell ss:StyleID="s26"><Data ss:Type="Number">2.2486999999999999</Data></Cell>
    <Cell ss:StyleID="s27"><Data ss:Type="Number">3.007E-2</Data></Cell>
    <Cell ss:StyleID="s26"><Data ss:Type="Number">2.6871</Data></Cell>
    <Cell ss:StyleID="s27"><Data ss:Type="Number">1.4505000000000001E-2</Data></Cell>
   </Row>
   <Row>
    <Cell ss:StyleID="s22"/>
    <Cell ss:StyleID="s22"><Data ss:Type="String">contig16684</Data></Cell>
    <Cell ss:StyleID="s26"><Data ss:Type="Number">-0.12547</Data></Cell>
    <Cell ss:StyleID="s27"><Data ss:Type="Number">0.80232999999999999</Data></Cell>
    <Cell ss:StyleID="s26"><Data ss:Type="Number">0.95798000000000005</Data></Cell>
    <Cell ss:StyleID="s27"><Data ss:Type="Number">4.4087000000000001E-2</Data></Cell>
   </Row>
   <Row>
    <Cell ss:StyleID="s22"/>
    <Cell ss:StyleID="s22"><Data ss:Type="String">contig16685</Data></Cell>
    <Cell ss:StyleID="s26"><Data ss:Type="Number">-1.577</Data></Cell>
    <Cell ss:StyleID="s27"><Data ss:Type="Number">1.5598000000000001E-2</Data></Cell>
    <Cell ss:StyleID="s26"><Data ss:Type="Number">-1.4992000000000001</Data></Cell>
    <Cell ss:StyleID="s27"><Data ss:Type="Number">1.7114000000000001E-2</Data></Cell>
   </Row>
   <Row>
    <Cell ss:StyleID="s22"><Data ss:Type="String">hypothetical protein [Schistosoma mansoni]</Data></Cell>
    <Cell ss:StyleID="s22"><Data ss:Type="String">contig16738</Data></Cell>
    <Cell ss:StyleID="s26"><Data ss:Type="Number">-2.7597999999999998</Data></Cell>
    <Cell ss:StyleID="s27"><Data ss:Type="Number">3.1614999999999998E-3</Data></Cell>
    <Cell ss:StyleID="s26"><Data ss:Type="Number">-2.7555000000000001</Data></Cell>
    <Cell ss:StyleID="s27"><Data ss:Type="Number">2.5718E-3</Data></Cell>
   </Row>
   <Row>
    <Cell ss:StyleID="s22"/>
    <Cell ss:StyleID="s22"><Data ss:Type="String">contig16792</Data></Cell>
    <Cell ss:StyleID="s26"><Data ss:Type="Number">-4.3825000000000003</Data></Cell>
    <Cell ss:StyleID="s27"><Data ss:Type="Number">1.4915E-3</Data></Cell>
    <Cell ss:StyleID="s26"><Data ss:Type="Number">-5.2150999999999996</Data></Cell>
    <Cell ss:StyleID="s27"><Data ss:Type="Number">9.5040000000000001E-4</Data></Cell>
   </Row>
   <Row>
    <Cell ss:StyleID="s22"/>
    <Cell ss:StyleID="s22"><Data ss:Type="String">contig16809</Data></Cell>
    <Cell ss:StyleID="s26"><Data ss:Type="Number">-2.5133000000000001</Data></Cell>
    <Cell ss:StyleID="s27"><Data ss:Type="Number">5.5947999999999996E-3</Data></Cell>
    <Cell ss:StyleID="s26"><Data ss:Type="Number">-3.3477999999999999</Data></Cell>
    <Cell ss:StyleID="s27"><Data ss:Type="Number">2.5944000000000002E-3</Data></Cell>
   </Row>
   <Row>
    <Cell ss:StyleID="s22"/>
    <Cell ss:StyleID="s22"><Data ss:Type="String">contig16827</Data></Cell>
    <Cell ss:StyleID="s26"><Data ss:Type="Number">-2.9771999999999998</Data></Cell>
    <Cell ss:StyleID="s27"><Data ss:Type="Number">1.7577000000000001E-3</Data></Cell>
    <Cell ss:StyleID="s26"><Data ss:Type="Number">-3.028</Data></Cell>
    <Cell ss:StyleID="s27"><Data ss:Type="Number">1.2794E-3</Data></Cell>
   </Row>
   <Row>
    <Cell ss:StyleID="s22"/>
    <Cell ss:StyleID="s22"><Data ss:Type="String">contig16832</Data></Cell>
    <Cell ss:StyleID="s26"><Data ss:Type="Number">1.04</Data></Cell>
    <Cell ss:StyleID="s27"><Data ss:Type="Number">0.13841000000000001</Data></Cell>
    <Cell ss:StyleID="s26"><Data ss:Type="Number">1.5898000000000001</Data></Cell>
    <Cell ss:StyleID="s27"><Data ss:Type="Number">3.6787E-2</Data></Cell>
   </Row>
   <Row>
    <Cell ss:StyleID="s22"><Data ss:Type="String">minichromosome maintenance complex component 10</Data></Cell>
    <Cell ss:StyleID="s22"><Data ss:Type="String">contig16866</Data></Cell>
    <Cell ss:StyleID="s26"><Data ss:Type="Number">-1.4038999999999999</Data></Cell>
    <Cell ss:StyleID="s27"><Data ss:Type="Number">1.1926000000000001E-2</Data></Cell>
    <Cell ss:StyleID="s26"><Data ss:Type="Number">-1.4763999999999999</Data></Cell>
    <Cell ss:StyleID="s27"><Data ss:Type="Number">8.5026000000000008E-3</Data></Cell>
   </Row>
   <Row>
    <Cell ss:StyleID="s22"><Data ss:Type="String">ubiquitin-related modifier 1 homolog</Data></Cell>
    <Cell ss:StyleID="s22"><Data ss:Type="String">contig16867</Data></Cell>
    <Cell ss:StyleID="s26"><Data ss:Type="Number">0.52017000000000002</Data></Cell>
    <Cell ss:StyleID="s27"><Data ss:Type="Number">0.28677999999999998</Data></Cell>
    <Cell ss:StyleID="s26"><Data ss:Type="Number">1.2867</Data></Cell>
    <Cell ss:StyleID="s27"><Data ss:Type="Number">2.0878000000000001E-2</Data></Cell>
   </Row>
   <Row>
    <Cell ss:StyleID="s22"><Data ss:Type="String">brucei -specific protein</Data></Cell>
    <Cell ss:StyleID="s22"><Data ss:Type="String">contig16884</Data></Cell>
    <Cell ss:StyleID="s26"><Data ss:Type="Number">-1.8055000000000001</Data></Cell>
    <Cell ss:StyleID="s27"><Data ss:Type="Number">3.5625999999999998E-2</Data></Cell>
    <Cell ss:StyleID="s26"><Data ss:Type="Number">-0.65944999999999998</Data></Cell>
    <Cell ss:StyleID="s27"><Data ss:Type="Number">0.42947000000000002</Data></Cell>
   </Row>
   <Row>
    <Cell ss:StyleID="s22"><Data ss:Type="String">glutamate receptor gr2</Data></Cell>
    <Cell ss:StyleID="s22"><Data ss:Type="String">contig16885</Data></Cell>
    <Cell ss:StyleID="s26"><Data ss:Type="Number">-2.8481000000000001</Data></Cell>
    <Cell ss:StyleID="s27"><Data ss:Type="Number">4.9236000000000002E-2</Data></Cell>
    <Cell ss:StyleID="s26"><Data ss:Type="Number">-3.1021000000000001</Data></Cell>
    <Cell ss:StyleID="s27"><Data ss:Type="Number">2.6825999999999999E-2</Data></Cell>
   </Row>
   <Row>
    <Cell ss:StyleID="s22"><Data ss:Type="String">glutathione s-transferase 1</Data></Cell>
    <Cell ss:StyleID="s22"><Data ss:Type="String">contig16931</Data></Cell>
    <Cell ss:StyleID="s26"><Data ss:Type="Number">1.7997000000000001</Data></Cell>
    <Cell ss:StyleID="s27"><Data ss:Type="Number">1.0239E-2</Data></Cell>
    <Cell ss:StyleID="s26"><Data ss:Type="Number">1.9071</Data></Cell>
    <Cell ss:StyleID="s27"><Data ss:Type="Number">7.5266999999999999E-3</Data></Cell>
   </Row>
   <Row>
    <Cell ss:StyleID="s22"/>
    <Cell ss:StyleID="s22"><Data ss:Type="String">contig17048</Data></Cell>
    <Cell ss:StyleID="s26"><Data ss:Type="Number">-1.1963999999999999</Data></Cell>
    <Cell ss:StyleID="s27"><Data ss:Type="Number">5.3330000000000002E-2</Data></Cell>
    <Cell ss:StyleID="s26"><Data ss:Type="Number">-1.2648999999999999</Data></Cell>
    <Cell ss:StyleID="s27"><Data ss:Type="Number">4.4433E-2</Data></Cell>
   </Row>
   <Row>
    <Cell ss:StyleID="s22"><Data ss:Type="String">keratin associated protein 4-7-like</Data></Cell>
    <Cell ss:StyleID="s22"><Data ss:Type="String">contig17072</Data></Cell>
    <Cell ss:StyleID="s26"><Data ss:Type="Number">-2.1854</Data></Cell>
    <Cell ss:StyleID="s27"><Data ss:Type="Number">1.4501999999999999E-2</Data></Cell>
    <Cell ss:StyleID="s26"><Data ss:Type="Number">-1.9440999999999999</Data></Cell>
    <Cell ss:StyleID="s27"><Data ss:Type="Number">2.017E-2</Data></Cell>
   </Row>
   <Row>
    <Cell ss:StyleID="s22"/>
    <Cell ss:StyleID="s22"><Data ss:Type="String">contig17083</Data></Cell>
    <Cell ss:StyleID="s26"><Data ss:Type="Number">-1.0989</Data></Cell>
    <Cell ss:StyleID="s27"><Data ss:Type="Number">7.7979999999999994E-2</Data></Cell>
    <Cell ss:StyleID="s26"><Data ss:Type="Number">-1.4261999999999999</Data></Cell>
    <Cell ss:StyleID="s27"><Data ss:Type="Number">3.3008999999999997E-2</Data></Cell>
   </Row>
   <Row>
    <Cell ss:StyleID="s22"><Data ss:Type="String">hypothetical protein VOLCADRAFT_65315 [Volvox carteri f. nagariensis]</Data></Cell>
    <Cell ss:StyleID="s22"><Data ss:Type="String">contig17174</Data></Cell>
    <Cell ss:StyleID="s26"><Data ss:Type="Number">-1.6323000000000001</Data></Cell>
    <Cell ss:StyleID="s27"><Data ss:Type="Number">2.1642000000000002E-2</Data></Cell>
    <Cell ss:StyleID="s26"><Data ss:Type="Number">-1.3869</Data></Cell>
    <Cell ss:StyleID="s27"><Data ss:Type="Number">3.7032000000000002E-2</Data></Cell>
   </Row>
   <Row>
    <Cell ss:StyleID="s22"><Data ss:Type="String">glra4a protein</Data></Cell>
    <Cell ss:StyleID="s22"><Data ss:Type="String">contig17185</Data></Cell>
    <Cell ss:StyleID="s26"><Data ss:Type="Number">-4.4352999999999998</Data></Cell>
    <Cell ss:StyleID="s27"><Data ss:Type="Number">7.5412000000000007E-2</Data></Cell>
    <Cell ss:StyleID="s26"><Data ss:Type="Number">-5.5548000000000002</Data></Cell>
    <Cell ss:StyleID="s27"><Data ss:Type="Number">2.2721000000000002E-2</Data></Cell>
   </Row>
   <Row>
    <Cell ss:StyleID="s22"/>
    <Cell ss:StyleID="s22"><Data ss:Type="String">contig17201</Data></Cell>
    <Cell ss:StyleID="s26"><Data ss:Type="Number">-1.2244999999999999</Data></Cell>
    <Cell ss:StyleID="s27"><Data ss:Type="Number">4.9694000000000002E-2</Data></Cell>
    <Cell ss:StyleID="s26"><Data ss:Type="Number">-1.0749</Data></Cell>
    <Cell ss:StyleID="s27"><Data ss:Type="Number">7.6956999999999998E-2</Data></Cell>
   </Row>
   <Row>
    <Cell ss:StyleID="s22"><Data ss:Type="String">protein</Data></Cell>
    <Cell ss:StyleID="s22"><Data ss:Type="String">contig17214</Data></Cell>
    <Cell ss:StyleID="s26"><Data ss:Type="Number">-1.4877</Data></Cell>
    <Cell ss:StyleID="s27"><Data ss:Type="Number">2.5387E-2</Data></Cell>
    <Cell ss:StyleID="s26"><Data ss:Type="Number">-1.5606</Data></Cell>
    <Cell ss:StyleID="s27"><Data ss:Type="Number">2.017E-2</Data></Cell>
   </Row>
   <Row>
    <Cell ss:StyleID="s22"><Data ss:Type="String">calsyntenin-1</Data></Cell>
    <Cell ss:StyleID="s22"><Data ss:Type="String">contig17329</Data></Cell>
    <Cell ss:StyleID="s26"><Data ss:Type="Number">-1.7738</Data></Cell>
    <Cell ss:StyleID="s27"><Data ss:Type="Number">3.2091000000000001E-2</Data></Cell>
    <Cell ss:StyleID="s26"><Data ss:Type="Number">-1.8252999999999999</Data></Cell>
    <Cell ss:StyleID="s27"><Data ss:Type="Number">3.0061999999999998E-2</Data></Cell>
   </Row>
   <Row>
    <Cell ss:StyleID="s22"/>
    <Cell ss:StyleID="s22"><Data ss:Type="String">contig17374</Data></Cell>
    <Cell ss:StyleID="s26"><Data ss:Type="Number">2.2427000000000001</Data></Cell>
    <Cell ss:StyleID="s27"><Data ss:Type="Number">1.9721999999999999E-3</Data></Cell>
    <Cell ss:StyleID="s26"><Data ss:Type="Number">2.7071999999999998</Data></Cell>
    <Cell ss:StyleID="s27"><Data ss:Type="Number">9.6686000000000005E-4</Data></Cell>
   </Row>
   <Row>
    <Cell ss:StyleID="s22"><Data ss:Type="String">l-xylulose reductase</Data></Cell>
    <Cell ss:StyleID="s22"><Data ss:Type="String">contig17378</Data></Cell>
    <Cell ss:StyleID="s26"><Data ss:Type="Number">-0.94574999999999998</Data></Cell>
    <Cell ss:StyleID="s27"><Data ss:Type="Number">4.7205999999999998E-2</Data></Cell>
    <Cell ss:StyleID="s26"><Data ss:Type="Number">-0.78881999999999997</Data></Cell>
    <Cell ss:StyleID="s27"><Data ss:Type="Number">8.6277999999999994E-2</Data></Cell>
   </Row>
   <Row>
    <Cell ss:StyleID="s22"><Data ss:Type="String">budding uninhibited by benzimidazoles 3 homolog</Data></Cell>
    <Cell ss:StyleID="s22"><Data ss:Type="String">contig17385</Data></Cell>
    <Cell ss:StyleID="s26"><Data ss:Type="Number">-0.80935999999999997</Data></Cell>
    <Cell ss:StyleID="s27"><Data ss:Type="Number">5.2677000000000002E-2</Data></Cell>
    <Cell ss:StyleID="s26"><Data ss:Type="Number">-0.82952999999999999</Data></Cell>
    <Cell ss:StyleID="s27"><Data ss:Type="Number">4.9501999999999997E-2</Data></Cell>
   </Row>
   <Row>
    <Cell ss:StyleID="s22"/>
    <Cell ss:StyleID="s22"><Data ss:Type="String">contig17392</Data></Cell>
    <Cell ss:StyleID="s26"><Data ss:Type="Number">-1.6524000000000001</Data></Cell>
    <Cell ss:StyleID="s27"><Data ss:Type="Number">5.9251E-3</Data></Cell>
    <Cell ss:StyleID="s26"><Data ss:Type="Number">-1.2706999999999999</Data></Cell>
    <Cell ss:StyleID="s27"><Data ss:Type="Number">1.4782E-2</Data></Cell>
   </Row>
   <Row>
    <Cell ss:StyleID="s22"/>
    <Cell ss:StyleID="s22"><Data ss:Type="String">contig17404</Data></Cell>
    <Cell ss:StyleID="s26"><Data ss:Type="Number">-2.1379999999999999</Data></Cell>
    <Cell ss:StyleID="s27"><Data ss:Type="Number">2.8251999999999999E-2</Data></Cell>
    <Cell ss:StyleID="s26"><Data ss:Type="Number">-2.7168999999999999</Data></Cell>
    <Cell ss:StyleID="s27"><Data ss:Type="Number">1.0472E-2</Data></Cell>
   </Row>
   <Row>
    <Cell ss:StyleID="s22"><Data ss:Type="String">twik (kcnk-like) family of potassium alpha subunit 45</Data></Cell>
    <Cell ss:StyleID="s22"><Data ss:Type="String">contig17493</Data></Cell>
    <Cell ss:StyleID="s26"><Data ss:Type="Number">-1.1875</Data></Cell>
    <Cell ss:StyleID="s27"><Data ss:Type="Number">4.3175999999999999E-2</Data></Cell>
    <Cell ss:StyleID="s26"><Data ss:Type="Number">-0.70145999999999997</Data></Cell>
    <Cell ss:StyleID="s27"><Data ss:Type="Number">0.20784</Data></Cell>
   </Row>
   <Row>
    <Cell ss:StyleID="s22"><Data ss:Type="String">5 -nucleotidase 2 3 -cyclic phosphodiesterase and related esterases-like protein</Data></Cell>
    <Cell ss:StyleID="s22"><Data ss:Type="String">contig17580</Data></Cell>
    <Cell ss:StyleID="s26"><Data ss:Type="Number">-3.4851000000000001</Data></Cell>
    <Cell ss:StyleID="s27"><Data ss:Type="Number">3.8700000000000002E-3</Data></Cell>
    <Cell ss:StyleID="s26"><Data ss:Type="Number">-3.9992999999999999</Data></Cell>
    <Cell ss:StyleID="s27"><Data ss:Type="Number">1.7684E-3</Data></Cell>
   </Row>
   <Row>
    <Cell ss:StyleID="s22"><Data ss:Type="String">phospho-2-dehydro-3-heoxyheptonate aldolase</Data></Cell>
    <Cell ss:StyleID="s22"><Data ss:Type="String">contig17635</Data></Cell>
    <Cell ss:StyleID="s26"><Data ss:Type="Number">-1.2137</Data></Cell>
    <Cell ss:StyleID="s27"><Data ss:Type="Number">3.4098999999999997E-2</Data></Cell>
    <Cell ss:StyleID="s26"><Data ss:Type="Number">-0.96894000000000002</Data></Cell>
    <Cell ss:StyleID="s27"><Data ss:Type="Number">7.4220999999999995E-2</Data></Cell>
   </Row>
   <Row>
    <Cell ss:StyleID="s22"><Data ss:Type="String">protein cgmp- type i</Data></Cell>
    <Cell ss:StyleID="s22"><Data ss:Type="String">contig17656</Data></Cell>
    <Cell ss:StyleID="s26"><Data ss:Type="Number">0.28843000000000002</Data></Cell>
    <Cell ss:StyleID="s27"><Data ss:Type="Number">0.48315000000000002</Data></Cell>
    <Cell ss:StyleID="s26"><Data ss:Type="Number">1.1646000000000001</Data></Cell>
    <Cell ss:StyleID="s27"><Data ss:Type="Number">1.3951E-2</Data></Cell>
   </Row>
   <Row>
    <Cell ss:StyleID="s22"><Data ss:Type="String">hypothetical protein BRAFLDRAFT_67230 [Branchiostoma floridae]</Data></Cell>
    <Cell ss:StyleID="s22"><Data ss:Type="String">contig17695</Data></Cell>
    <Cell ss:StyleID="s26"><Data ss:Type="Number">-3.1863000000000001</Data></Cell>
    <Cell ss:StyleID="s27"><Data ss:Type="Number">1.9721999999999999E-3</Data></Cell>
    <Cell ss:StyleID="s26"><Data ss:Type="Number">-3.1261000000000001</Data></Cell>
    <Cell ss:StyleID="s27"><Data ss:Type="Number">1.6942999999999999E-3</Data></Cell>
   </Row>
   <Row>
    <Cell ss:StyleID="s22"/>
    <Cell ss:StyleID="s22"><Data ss:Type="String">contig17776</Data></Cell>
    <Cell ss:StyleID="s26"><Data ss:Type="Number">1.6891</Data></Cell>
    <Cell ss:StyleID="s27"><Data ss:Type="Number">1.5977999999999999E-2</Data></Cell>
    <Cell ss:StyleID="s26"><Data ss:Type="Number">2.0264000000000002</Data></Cell>
    <Cell ss:StyleID="s27"><Data ss:Type="Number">7.4216999999999998E-3</Data></Cell>
   </Row>
   <Row>
    <Cell ss:StyleID="s22"/>
    <Cell ss:StyleID="s22"><Data ss:Type="String">contig17789</Data></Cell>
    <Cell ss:StyleID="s26"><Data ss:Type="Number">1.7272000000000001</Data></Cell>
    <Cell ss:StyleID="s27"><Data ss:Type="Number">1.2642E-2</Data></Cell>
    <Cell ss:StyleID="s26"><Data ss:Type="Number">1.8872</Data></Cell>
    <Cell ss:StyleID="s27"><Data ss:Type="Number">8.0753000000000005E-3</Data></Cell>
   </Row>
   <Row>
    <Cell ss:StyleID="s22"/>
    <Cell ss:StyleID="s22"><Data ss:Type="String">contig17828</Data></Cell>
    <Cell ss:StyleID="s26"><Data ss:Type="Number">1.2278</Data></Cell>
    <Cell ss:StyleID="s27"><Data ss:Type="Number">3.1319E-2</Data></Cell>
    <Cell ss:StyleID="s26"><Data ss:Type="Number">1.3893</Data></Cell>
    <Cell ss:StyleID="s27"><Data ss:Type="Number">2.0032999999999999E-2</Data></Cell>
   </Row>
   <Row>
    <Cell ss:StyleID="s22"/>
    <Cell ss:StyleID="s22"><Data ss:Type="String">contig17877</Data></Cell>
    <Cell ss:StyleID="s26"><Data ss:Type="Number">-3.0663</Data></Cell>
    <Cell ss:StyleID="s27"><Data ss:Type="Number">2.7217000000000001E-3</Data></Cell>
    <Cell ss:StyleID="s26"><Data ss:Type="Number">-3.2246999999999999</Data></Cell>
    <Cell ss:StyleID="s27"><Data ss:Type="Number">1.7022999999999999E-3</Data></Cell>
   </Row>
   <Row>
    <Cell ss:StyleID="s22"><Data ss:Type="String">ankyrin repeat domain-containing protein 6</Data></Cell>
    <Cell ss:StyleID="s22"><Data ss:Type="String">contig17899</Data></Cell>
    <Cell ss:StyleID="s26"><Data ss:Type="Number">-1.6453</Data></Cell>
    <Cell ss:StyleID="s27"><Data ss:Type="Number">1.0407E-2</Data></Cell>
    <Cell ss:StyleID="s26"><Data ss:Type="Number">-1.4400999999999999</Data></Cell>
    <Cell ss:StyleID="s27"><Data ss:Type="Number">1.5932000000000002E-2</Data></Cell>
   </Row>
   <Row>
    <Cell ss:StyleID="s22"><Data ss:Type="String">carbonyl reductase 3</Data></Cell>
    <Cell ss:StyleID="s22"><Data ss:Type="String">contig18023</Data></Cell>
    <Cell ss:StyleID="s26"><Data ss:Type="Number">1.7113</Data></Cell>
    <Cell ss:StyleID="s27"><Data ss:Type="Number">5.0458999999999997E-2</Data></Cell>
    <Cell ss:StyleID="s26"><Data ss:Type="Number">1.8498000000000001</Data></Cell>
    <Cell ss:StyleID="s27"><Data ss:Type="Number">3.9420999999999998E-2</Data></Cell>
   </Row>
   <Row>
    <Cell ss:StyleID="s22"/>
    <Cell ss:StyleID="s22"><Data ss:Type="String">contig18077</Data></Cell>
    <Cell ss:StyleID="s26"><Data ss:Type="Number">-1.0203</Data></Cell>
    <Cell ss:StyleID="s27"><Data ss:Type="Number">3.5083000000000003E-2</Data></Cell>
    <Cell ss:StyleID="s26"><Data ss:Type="Number">-0.95599999999999996</Data></Cell>
    <Cell ss:StyleID="s27"><Data ss:Type="Number">4.4560000000000002E-2</Data></Cell>
   </Row>
   <Row>
    <Cell ss:StyleID="s22"/>
    <Cell ss:StyleID="s22"><Data ss:Type="String">contig18167</Data></Cell>
    <Cell ss:StyleID="s26"><Data ss:Type="Number">-1.5976999999999999</Data></Cell>
    <Cell ss:StyleID="s27"><Data ss:Type="Number">2.3784E-2</Data></Cell>
    <Cell ss:StyleID="s26"><Data ss:Type="Number">-1.3194999999999999</Data></Cell>
    <Cell ss:StyleID="s27"><Data ss:Type="Number">4.4505999999999997E-2</Data></Cell>
   </Row>
   <Row>
    <Cell ss:StyleID="s22"><Data ss:Type="String">mucin 4</Data></Cell>
    <Cell ss:StyleID="s22"><Data ss:Type="String">contig18171</Data></Cell>
    <Cell ss:StyleID="s26"><Data ss:Type="Number">-1.3001</Data></Cell>
    <Cell ss:StyleID="s27"><Data ss:Type="Number">3.0204999999999999E-2</Data></Cell>
    <Cell ss:StyleID="s26"><Data ss:Type="Number">-1.3037000000000001</Data></Cell>
    <Cell ss:StyleID="s27"><Data ss:Type="Number">2.9828E-2</Data></Cell>
   </Row>
   <Row>
    <Cell ss:StyleID="s22"><Data ss:Type="String">na subunit</Data></Cell>
    <Cell ss:StyleID="s22"><Data ss:Type="String">contig18205</Data></Cell>
    <Cell ss:StyleID="s26"><Data ss:Type="Number">-1.2536</Data></Cell>
    <Cell ss:StyleID="s27"><Data ss:Type="Number">1.9431E-2</Data></Cell>
    <Cell ss:StyleID="s26"><Data ss:Type="Number">-1.0767</Data></Cell>
    <Cell ss:StyleID="s27"><Data ss:Type="Number">3.2556000000000002E-2</Data></Cell>
   </Row>
   <Row>
    <Cell ss:StyleID="s22"/>
    <Cell ss:StyleID="s22"><Data ss:Type="String">contig18233</Data></Cell>
    <Cell ss:StyleID="s26"><Data ss:Type="Number">1.1052</Data></Cell>
    <Cell ss:StyleID="s27"><Data ss:Type="Number">3.1900999999999999E-2</Data></Cell>
    <Cell ss:StyleID="s26"><Data ss:Type="Number">1.3353999999999999</Data></Cell>
    <Cell ss:StyleID="s27"><Data ss:Type="Number">1.5941E-2</Data></Cell>
   </Row>
   <Row>
    <Cell ss:StyleID="s22"><Data ss:Type="String">protein</Data></Cell>
    <Cell ss:StyleID="s22"><Data ss:Type="String">contig18240</Data></Cell>
    <Cell ss:StyleID="s26"><Data ss:Type="Number">-4.7751000000000001</Data></Cell>
    <Cell ss:StyleID="s27"><Data ss:Type="Number">8.0143999999999996E-3</Data></Cell>
    <Cell ss:StyleID="s26"><Data ss:Type="Number">-4.7929000000000004</Data></Cell>
    <Cell ss:StyleID="s27"><Data ss:Type="Number">7.5266999999999999E-3</Data></Cell>
   </Row>
   <Row>
    <Cell ss:StyleID="s22"><Data ss:Type="String">dna helicase ino80 complex homolog 1</Data></Cell>
    <Cell ss:StyleID="s22"><Data ss:Type="String">contig18385</Data></Cell>
    <Cell ss:StyleID="s26"><Data ss:Type="Number">-1.9681</Data></Cell>
    <Cell ss:StyleID="s27"><Data ss:Type="Number">0.10612000000000001</Data></Cell>
    <Cell ss:StyleID="s26"><Data ss:Type="Number">-2.9264000000000001</Data></Cell>
    <Cell ss:StyleID="s27"><Data ss:Type="Number">3.5934000000000001E-2</Data></Cell>
   </Row>
   <Row>
    <Cell ss:StyleID="s22"><Data ss:Type="String">PREDICTED: hypothetical protein LOC100459405 [Pongo abelii]</Data></Cell>
    <Cell ss:StyleID="s22"><Data ss:Type="String">contig18412</Data></Cell>
    <Cell ss:StyleID="s26"><Data ss:Type="Number">1.0998000000000001</Data></Cell>
    <Cell ss:StyleID="s27"><Data ss:Type="Number">1.6702999999999999E-2</Data></Cell>
    <Cell ss:StyleID="s26"><Data ss:Type="Number">1.2419</Data></Cell>
    <Cell ss:StyleID="s27"><Data ss:Type="Number">9.7336000000000002E-3</Data></Cell>
   </Row>
   <Row>
    <Cell ss:StyleID="s22"><Data ss:Type="String">transcriptional repressor ctcf</Data></Cell>
    <Cell ss:StyleID="s22"><Data ss:Type="String">contig18503</Data></Cell>
    <Cell ss:StyleID="s26"><Data ss:Type="Number">-1.0987</Data></Cell>
    <Cell ss:StyleID="s27"><Data ss:Type="Number">3.0741000000000001E-2</Data></Cell>
    <Cell ss:StyleID="s26"><Data ss:Type="Number">-1.111</Data></Cell>
    <Cell ss:StyleID="s27"><Data ss:Type="Number">2.9828E-2</Data></Cell>
   </Row>
   <Row>
    <Cell ss:StyleID="s22"><Data ss:Type="String">camp-dependent protein kinase catalytic</Data></Cell>
    <Cell ss:StyleID="s22"><Data ss:Type="String">contig18509</Data></Cell>
    <Cell ss:StyleID="s26"><Data ss:Type="Number">-2.2288000000000001</Data></Cell>
    <Cell ss:StyleID="s27"><Data ss:Type="Number">1.1672999999999999E-2</Data></Cell>
    <Cell ss:StyleID="s26"><Data ss:Type="Number">-2.2025000000000001</Data></Cell>
    <Cell ss:StyleID="s27"><Data ss:Type="Number">1.0758999999999999E-2</Data></Cell>
   </Row>
   <Row>
    <Cell ss:StyleID="s22"/>
    <Cell ss:StyleID="s22"><Data ss:Type="String">contig18537</Data></Cell>
    <Cell ss:StyleID="s26"><Data ss:Type="Number">-1.284</Data></Cell>
    <Cell ss:StyleID="s27"><Data ss:Type="Number">4.8136999999999999E-2</Data></Cell>
    <Cell ss:StyleID="s26"><Data ss:Type="Number">-1.2007000000000001</Data></Cell>
    <Cell ss:StyleID="s27"><Data ss:Type="Number">6.1013999999999999E-2</Data></Cell>
   </Row>
   <Row>
    <Cell ss:StyleID="s22"/>
    <Cell ss:StyleID="s22"><Data ss:Type="String">contig18767</Data></Cell>
    <Cell ss:StyleID="s26"><Data ss:Type="Number">1.6949000000000001</Data></Cell>
    <Cell ss:StyleID="s27"><Data ss:Type="Number">3.0057E-2</Data></Cell>
    <Cell ss:StyleID="s26"><Data ss:Type="Number">3.5510999999999999</Data></Cell>
    <Cell ss:StyleID="s27"><Data ss:Type="Number">1.5610999999999999E-3</Data></Cell>
   </Row>
   <Row>
    <Cell ss:StyleID="s22"><Data ss:Type="String">ddb1- and cul4-associated factor 4 isoform 2</Data></Cell>
    <Cell ss:StyleID="s22"><Data ss:Type="String">contig18817</Data></Cell>
    <Cell ss:StyleID="s26"><Data ss:Type="Number">-1.4157999999999999</Data></Cell>
    <Cell ss:StyleID="s27"><Data ss:Type="Number">3.0355E-2</Data></Cell>
    <Cell ss:StyleID="s26"><Data ss:Type="Number">-1.3620000000000001</Data></Cell>
    <Cell ss:StyleID="s27"><Data ss:Type="Number">3.4657E-2</Data></Cell>
   </Row>
   <Row>
    <Cell ss:StyleID="s22"><Data ss:Type="String">cg11318 cg11318-pa</Data></Cell>
    <Cell ss:StyleID="s22"><Data ss:Type="String">contig18825</Data></Cell>
    <Cell ss:StyleID="s26"><Data ss:Type="Number">-1.7022999999999999</Data></Cell>
    <Cell ss:StyleID="s27"><Data ss:Type="Number">3.0422000000000001E-2</Data></Cell>
    <Cell ss:StyleID="s26"><Data ss:Type="Number">-2.258</Data></Cell>
    <Cell ss:StyleID="s27"><Data ss:Type="Number">9.9425999999999994E-3</Data></Cell>
   </Row>
   <Row>
    <Cell ss:StyleID="s22"><Data ss:Type="String">polyubiquitin</Data></Cell>
    <Cell ss:StyleID="s22"><Data ss:Type="String">contig18894</Data></Cell>
    <Cell ss:StyleID="s26"><Data ss:Type="Number">1.2984</Data></Cell>
    <Cell ss:StyleID="s27"><Data ss:Type="Number">4.7205999999999998E-2</Data></Cell>
    <Cell ss:StyleID="s26"><Data ss:Type="Number">1.0782</Data></Cell>
    <Cell ss:StyleID="s27"><Data ss:Type="Number">8.7650000000000006E-2</Data></Cell>
   </Row>
   <Row>
    <Cell ss:StyleID="s22"/>
    <Cell ss:StyleID="s22"><Data ss:Type="String">contig18935</Data></Cell>
    <Cell ss:StyleID="s26"><Data ss:Type="Number">-1.3725000000000001</Data></Cell>
    <Cell ss:StyleID="s27"><Data ss:Type="Number">4.7594999999999998E-2</Data></Cell>
    <Cell ss:StyleID="s26"><Data ss:Type="Number">-1.2416</Data></Cell>
    <Cell ss:StyleID="s27"><Data ss:Type="Number">6.7567000000000002E-2</Data></Cell>
   </Row>
   <Row>
    <Cell ss:StyleID="s22"/>
    <Cell ss:StyleID="s22"><Data ss:Type="String">contig18967</Data></Cell>
    <Cell ss:StyleID="s26"><Data ss:Type="Number">-1.3868</Data></Cell>
    <Cell ss:StyleID="s27"><Data ss:Type="Number">4.5429999999999998E-2</Data></Cell>
    <Cell ss:StyleID="s26"><Data ss:Type="Number">-1.3083</Data></Cell>
    <Cell ss:StyleID="s27"><Data ss:Type="Number">5.6126000000000002E-2</Data></Cell>
   </Row>
   <Row>
    <Cell ss:StyleID="s22"/>
    <Cell ss:StyleID="s22"><Data ss:Type="String">contig18972</Data></Cell>
    <Cell ss:StyleID="s26"><Data ss:Type="Number">1.022</Data></Cell>
    <Cell ss:StyleID="s27"><Data ss:Type="Number">0.12862000000000001</Data></Cell>
    <Cell ss:StyleID="s26"><Data ss:Type="Number">1.4500999999999999</Data></Cell>
    <Cell ss:StyleID="s27"><Data ss:Type="Number">4.3327999999999998E-2</Data></Cell>
   </Row>
   <Row>
    <Cell ss:StyleID="s22"><Data ss:Type="String">methyl- binding domain protein 4</Data></Cell>
    <Cell ss:StyleID="s22"><Data ss:Type="String">contig19000</Data></Cell>
    <Cell ss:StyleID="s26"><Data ss:Type="Number">1.2637</Data></Cell>
    <Cell ss:StyleID="s27"><Data ss:Type="Number">2.6782E-2</Data></Cell>
    <Cell ss:StyleID="s26"><Data ss:Type="Number">1.3460000000000001</Data></Cell>
    <Cell ss:StyleID="s27"><Data ss:Type="Number">2.0149E-2</Data></Cell>
   </Row>
   <Row>
    <Cell ss:StyleID="s22"><Data ss:Type="String">calcium-activated potassium channel</Data></Cell>
    <Cell ss:StyleID="s22"><Data ss:Type="String">contig19035</Data></Cell>
    <Cell ss:StyleID="s26"><Data ss:Type="Number">1.5693999999999999</Data></Cell>
    <Cell ss:StyleID="s27"><Data ss:Type="Number">8.8118000000000002E-2</Data></Cell>
    <Cell ss:StyleID="s26"><Data ss:Type="Number">2.0636999999999999</Data></Cell>
    <Cell ss:StyleID="s27"><Data ss:Type="Number">3.8875E-2</Data></Cell>
   </Row>
   <Row>
    <Cell ss:StyleID="s22"><Data ss:Type="String">udp- c:betagal beta- -n-acetylglucosaminyltransferase 5</Data></Cell>
    <Cell ss:StyleID="s22"><Data ss:Type="String">contig19077</Data></Cell>
    <Cell ss:StyleID="s26"><Data ss:Type="Number">2.4373999999999998</Data></Cell>
    <Cell ss:StyleID="s27"><Data ss:Type="Number">3.8700000000000002E-3</Data></Cell>
    <Cell ss:StyleID="s26"><Data ss:Type="Number">2.3616000000000001</Data></Cell>
    <Cell ss:StyleID="s27"><Data ss:Type="Number">3.6825999999999998E-3</Data></Cell>
   </Row>
   <Row>
    <Cell ss:StyleID="s22"/>
    <Cell ss:StyleID="s22"><Data ss:Type="String">contig19139</Data></Cell>
    <Cell ss:StyleID="s26"><Data ss:Type="Number">-2.2119</Data></Cell>
    <Cell ss:StyleID="s27"><Data ss:Type="Number">5.5947999999999996E-3</Data></Cell>
    <Cell ss:StyleID="s26"><Data ss:Type="Number">-2.375</Data></Cell>
    <Cell ss:StyleID="s27"><Data ss:Type="Number">3.4702999999999999E-3</Data></Cell>
   </Row>
   <Row>
    <Cell ss:StyleID="s22"><Data ss:Type="String">cation efflux family protein</Data></Cell>
    <Cell ss:StyleID="s22"><Data ss:Type="String">contig19147</Data></Cell>
    <Cell ss:StyleID="s26"><Data ss:Type="Number">-3.1909000000000001</Data></Cell>
    <Cell ss:StyleID="s27"><Data ss:Type="Number">6.1986000000000003E-3</Data></Cell>
    <Cell ss:StyleID="s26"><Data ss:Type="Number">-2.4081999999999999</Data></Cell>
    <Cell ss:StyleID="s27"><Data ss:Type="Number">1.4782E-2</Data></Cell>
   </Row>
   <Row>
    <Cell ss:StyleID="s22"/>
    <Cell ss:StyleID="s22"><Data ss:Type="String">contig19178</Data></Cell>
    <Cell ss:StyleID="s26"><Data ss:Type="Number">1.0112000000000001</Data></Cell>
    <Cell ss:StyleID="s27"><Data ss:Type="Number">8.0016000000000004E-2</Data></Cell>
    <Cell ss:StyleID="s26"><Data ss:Type="Number">1.2302999999999999</Data></Cell>
    <Cell ss:StyleID="s27"><Data ss:Type="Number">4.2751999999999998E-2</Data></Cell>
   </Row>
   <Row>
    <Cell ss:StyleID="s22"><Data ss:Type="String">protein</Data></Cell>
    <Cell ss:StyleID="s22"><Data ss:Type="String">contig19204</Data></Cell>
    <Cell ss:StyleID="s26"><Data ss:Type="Number">-4.3851000000000004</Data></Cell>
    <Cell ss:StyleID="s27"><Data ss:Type="Number">3.1319E-2</Data></Cell>
    <Cell ss:StyleID="s26"><Data ss:Type="Number">-4.3315000000000001</Data></Cell>
    <Cell ss:StyleID="s27"><Data ss:Type="Number">5.1642E-2</Data></Cell>
   </Row>
   <Row>
    <Cell ss:StyleID="s22"><Data ss:Type="String">bifunctional endo- -beta-xylanase xyla</Data></Cell>
    <Cell ss:StyleID="s22"><Data ss:Type="String">contig19287</Data></Cell>
    <Cell ss:StyleID="s26"><Data ss:Type="Number">-1.64</Data></Cell>
    <Cell ss:StyleID="s27"><Data ss:Type="Number">2.929E-2</Data></Cell>
    <Cell ss:StyleID="s26"><Data ss:Type="Number">-1.5407</Data></Cell>
    <Cell ss:StyleID="s27"><Data ss:Type="Number">3.4657E-2</Data></Cell>
   </Row>
   <Row>
    <Cell ss:StyleID="s22"/>
    <Cell ss:StyleID="s22"><Data ss:Type="String">contig19344</Data></Cell>
    <Cell ss:StyleID="s26"><Data ss:Type="Number">0.60570000000000002</Data></Cell>
    <Cell ss:StyleID="s27"><Data ss:Type="Number">0.14158999999999999</Data></Cell>
    <Cell ss:StyleID="s26"><Data ss:Type="Number">0.88976</Data></Cell>
    <Cell ss:StyleID="s27"><Data ss:Type="Number">4.3583999999999998E-2</Data></Cell>
   </Row>
   <Row>
    <Cell ss:StyleID="s22"><Data ss:Type="String">pim-1 oncogene</Data></Cell>
    <Cell ss:StyleID="s22"><Data ss:Type="String">contig19380</Data></Cell>
    <Cell ss:StyleID="s26"><Data ss:Type="Number">-1.212</Data></Cell>
    <Cell ss:StyleID="s27"><Data ss:Type="Number">2.4251999999999999E-2</Data></Cell>
    <Cell ss:StyleID="s26"><Data ss:Type="Number">-1.2</Data></Cell>
    <Cell ss:StyleID="s27"><Data ss:Type="Number">2.4277E-2</Data></Cell>
   </Row>
   <Row>
    <Cell ss:StyleID="s22"><Data ss:Type="String">gli pathogenesis-related 1</Data></Cell>
    <Cell ss:StyleID="s22"><Data ss:Type="String">contig19384</Data></Cell>
    <Cell ss:StyleID="s26"><Data ss:Type="Number">-1.5246999999999999</Data></Cell>
    <Cell ss:StyleID="s27"><Data ss:Type="Number">9.2237E-2</Data></Cell>
    <Cell ss:StyleID="s26"><Data ss:Type="Number">-2.1267999999999998</Data></Cell>
    <Cell ss:StyleID="s27"><Data ss:Type="Number">3.1427999999999998E-2</Data></Cell>
   </Row>
   <Row>
    <Cell ss:StyleID="s22"><Data ss:Type="String">h1 histone member testis-specific</Data></Cell>
    <Cell ss:StyleID="s22"><Data ss:Type="String">contig19386</Data></Cell>
    <Cell ss:StyleID="s26"><Data ss:Type="Number">-3.5695000000000001</Data></Cell>
    <Cell ss:StyleID="s27"><Data ss:Type="Number">3.8700000000000002E-3</Data></Cell>
    <Cell ss:StyleID="s26"><Data ss:Type="Number">-3.9359000000000002</Data></Cell>
    <Cell ss:StyleID="s27"><Data ss:Type="Number">2.1315000000000001E-3</Data></Cell>
   </Row>
   <Row>
    <Cell ss:StyleID="s22"/>
    <Cell ss:StyleID="s22"><Data ss:Type="String">contig19425</Data></Cell>
    <Cell ss:StyleID="s26"><Data ss:Type="Number">-2.7473999999999998</Data></Cell>
    <Cell ss:StyleID="s27"><Data ss:Type="Number">0.12765000000000001</Data></Cell>
    <Cell ss:StyleID="s26"><Data ss:Type="Number">-4.4420000000000002</Data></Cell>
    <Cell ss:StyleID="s27"><Data ss:Type="Number">4.6538999999999997E-2</Data></Cell>
   </Row>
   <Row>
    <Cell ss:StyleID="s22"/>
    <Cell ss:StyleID="s22"><Data ss:Type="String">contig19522</Data></Cell>
    <Cell ss:StyleID="s26"><Data ss:Type="Number">-0.85662000000000005</Data></Cell>
    <Cell ss:StyleID="s27"><Data ss:Type="Number">7.7979999999999994E-2</Data></Cell>
    <Cell ss:StyleID="s26"><Data ss:Type="Number">-1.0291999999999999</Data></Cell>
    <Cell ss:StyleID="s27"><Data ss:Type="Number">4.3364E-2</Data></Cell>
   </Row>
   <Row>
    <Cell ss:StyleID="s22"/>
    <Cell ss:StyleID="s22"><Data ss:Type="String">contig19527</Data></Cell>
    <Cell ss:StyleID="s26"><Data ss:Type="Number">-1.6741999999999999</Data></Cell>
    <Cell ss:StyleID="s27"><Data ss:Type="Number">2.5387E-2</Data></Cell>
    <Cell ss:StyleID="s26"><Data ss:Type="Number">-1.7861</Data></Cell>
    <Cell ss:StyleID="s27"><Data ss:Type="Number">1.9148999999999999E-2</Data></Cell>
   </Row>
   <Row>
    <Cell ss:StyleID="s22"><Data ss:Type="String">alkylation repair homolog 3 ( coli)</Data></Cell>
    <Cell ss:StyleID="s22"><Data ss:Type="String">contig19548</Data></Cell>
    <Cell ss:StyleID="s26"><Data ss:Type="Number">1.5475000000000001</Data></Cell>
    <Cell ss:StyleID="s27"><Data ss:Type="Number">6.8740999999999997E-2</Data></Cell>
    <Cell ss:StyleID="s26"><Data ss:Type="Number">1.7397</Data></Cell>
    <Cell ss:StyleID="s27"><Data ss:Type="Number">4.6469999999999997E-2</Data></Cell>
   </Row>
   <Row>
    <Cell ss:StyleID="s22"><Data ss:Type="String">mgc108470 protein</Data></Cell>
    <Cell ss:StyleID="s22"><Data ss:Type="String">contig19694</Data></Cell>
    <Cell ss:StyleID="s26"><Data ss:Type="Number">-5.1391</Data></Cell>
    <Cell ss:StyleID="s27"><Data ss:Type="Number">9.6175000000000004E-4</Data></Cell>
    <Cell ss:StyleID="s26"><Data ss:Type="Number">-6.0095999999999998</Data></Cell>
    <Cell ss:StyleID="s27"><Data ss:Type="Number">5.5000999999999997E-4</Data></Cell>
   </Row>
   <Row>
    <Cell ss:StyleID="s22"/>
    <Cell ss:StyleID="s22"><Data ss:Type="String">contig19761</Data></Cell>
    <Cell ss:StyleID="s26"><Data ss:Type="Number">1.345</Data></Cell>
    <Cell ss:StyleID="s27"><Data ss:Type="Number">3.8363000000000001E-2</Data></Cell>
    <Cell ss:StyleID="s26"><Data ss:Type="Number">2.2995999999999999</Data></Cell>
    <Cell ss:StyleID="s27"><Data ss:Type="Number">5.0156999999999997E-3</Data></Cell>
   </Row>
   <Row>
    <Cell ss:StyleID="s22"><Data ss:Type="String">fbp32ii precursor</Data></Cell>
    <Cell ss:StyleID="s22"><Data ss:Type="String">contig19775</Data></Cell>
    <Cell ss:StyleID="s26"><Data ss:Type="Number">-1.2729999999999999</Data></Cell>
    <Cell ss:StyleID="s27"><Data ss:Type="Number">4.4019000000000003E-2</Data></Cell>
    <Cell ss:StyleID="s26"><Data ss:Type="Number">-1.3467</Data></Cell>
    <Cell ss:StyleID="s27"><Data ss:Type="Number">3.6787E-2</Data></Cell>
   </Row>
   <Row>
    <Cell ss:StyleID="s22"><Data ss:Type="String">predicted protein [Nematostella vectensis]</Data></Cell>
    <Cell ss:StyleID="s22"><Data ss:Type="String">contig19798</Data></Cell>
    <Cell ss:StyleID="s26"><Data ss:Type="Number">-1.5451999999999999</Data></Cell>
    <Cell ss:StyleID="s27"><Data ss:Type="Number">2.6627000000000001E-2</Data></Cell>
    <Cell ss:StyleID="s26"><Data ss:Type="Number">-1.478</Data></Cell>
    <Cell ss:StyleID="s27"><Data ss:Type="Number">3.0124999999999999E-2</Data></Cell>
   </Row>
   <Row>
    <Cell ss:StyleID="s22"/>
    <Cell ss:StyleID="s22"><Data ss:Type="String">contig19818</Data></Cell>
    <Cell ss:StyleID="s26"><Data ss:Type="Number">-1.8835999999999999</Data></Cell>
    <Cell ss:StyleID="s27"><Data ss:Type="Number">1.2534E-2</Data></Cell>
    <Cell ss:StyleID="s26"><Data ss:Type="Number">-1.7970999999999999</Data></Cell>
    <Cell ss:StyleID="s27"><Data ss:Type="Number">1.3464E-2</Data></Cell>
   </Row>
   <Row>
    <Cell ss:StyleID="s22"><Data ss:Type="String">PREDICTED: hypothetical protein [Ciona intestinalis]</Data></Cell>
    <Cell ss:StyleID="s22"><Data ss:Type="String">contig19981</Data></Cell>
    <Cell ss:StyleID="s26"><Data ss:Type="Number">-2.3006000000000002</Data></Cell>
    <Cell ss:StyleID="s27"><Data ss:Type="Number">0.20102999999999999</Data></Cell>
    <Cell ss:StyleID="s26"><Data ss:Type="Number">-3.8469000000000002</Data></Cell>
    <Cell ss:StyleID="s27"><Data ss:Type="Number">4.4433E-2</Data></Cell>
   </Row>
   <Row>
    <Cell ss:StyleID="s22"/>
    <Cell ss:StyleID="s22"><Data ss:Type="String">contig20072</Data></Cell>
    <Cell ss:StyleID="s26"><Data ss:Type="Number">-2.7570000000000001</Data></Cell>
    <Cell ss:StyleID="s27"><Data ss:Type="Number">1.3978000000000001E-2</Data></Cell>
    <Cell ss:StyleID="s26"><Data ss:Type="Number">-1.4761</Data></Cell>
    <Cell ss:StyleID="s27"><Data ss:Type="Number">0.1114</Data></Cell>
   </Row>
   <Row>
    <Cell ss:StyleID="s22"><Data ss:Type="String">mitochondrial glutamate</Data></Cell>
    <Cell ss:StyleID="s22"><Data ss:Type="String">contig20087</Data></Cell>
    <Cell ss:StyleID="s26"><Data ss:Type="Number">-0.81147999999999998</Data></Cell>
    <Cell ss:StyleID="s27"><Data ss:Type="Number">6.6682000000000005E-2</Data></Cell>
    <Cell ss:StyleID="s26"><Data ss:Type="Number">-0.96531</Data></Cell>
    <Cell ss:StyleID="s27"><Data ss:Type="Number">3.6787E-2</Data></Cell>
   </Row>
   <Row>
    <Cell ss:StyleID="s22"><Data ss:Type="String">cytosolic purine 5-nucleotidase</Data></Cell>
    <Cell ss:StyleID="s22"><Data ss:Type="String">contig20110</Data></Cell>
    <Cell ss:StyleID="s26"><Data ss:Type="Number">-1.7146999999999999</Data></Cell>
    <Cell ss:StyleID="s27"><Data ss:Type="Number">1.5613E-2</Data></Cell>
    <Cell ss:StyleID="s26"><Data ss:Type="Number">-1.9092</Data></Cell>
    <Cell ss:StyleID="s27"><Data ss:Type="Number">9.1734999999999994E-3</Data></Cell>
   </Row>
   <Row>
    <Cell ss:StyleID="s22"/>
    <Cell ss:StyleID="s22"><Data ss:Type="String">contig20207</Data></Cell>
    <Cell ss:StyleID="s26"><Data ss:Type="Number">-1.831</Data></Cell>
    <Cell ss:StyleID="s27"><Data ss:Type="Number">1.2219000000000001E-2</Data></Cell>
    <Cell ss:StyleID="s26"><Data ss:Type="Number">-1.5077</Data></Cell>
    <Cell ss:StyleID="s27"><Data ss:Type="Number">2.3782999999999999E-2</Data></Cell>
   </Row>
   <Row>
    <Cell ss:StyleID="s22"/>
    <Cell ss:StyleID="s22"><Data ss:Type="String">contig20209</Data></Cell>
    <Cell ss:StyleID="s26"><Data ss:Type="Number">-2.4882</Data></Cell>
    <Cell ss:StyleID="s27"><Data ss:Type="Number">4.5790999999999998E-2</Data></Cell>
    <Cell ss:StyleID="s26"><Data ss:Type="Number">-3.387</Data></Cell>
    <Cell ss:StyleID="s27"><Data ss:Type="Number">1.4505000000000001E-2</Data></Cell>
   </Row>
   <Row>
    <Cell ss:StyleID="s22"/>
    <Cell ss:StyleID="s22"><Data ss:Type="String">contig20225</Data></Cell>
    <Cell ss:StyleID="s26"><Data ss:Type="Number">-1.2446999999999999</Data></Cell>
    <Cell ss:StyleID="s27"><Data ss:Type="Number">1.0407E-2</Data></Cell>
    <Cell ss:StyleID="s26"><Data ss:Type="Number">-1.212</Data></Cell>
    <Cell ss:StyleID="s27"><Data ss:Type="Number">1.0252000000000001E-2</Data></Cell>
   </Row>
   <Row>
    <Cell ss:StyleID="s22"><Data ss:Type="String">calcineurin b</Data></Cell>
    <Cell ss:StyleID="s22"><Data ss:Type="String">contig20272</Data></Cell>
    <Cell ss:StyleID="s26"><Data ss:Type="Number">-2.3315999999999999</Data></Cell>
    <Cell ss:StyleID="s27"><Data ss:Type="Number">2.0799999999999999E-2</Data></Cell>
    <Cell ss:StyleID="s26"><Data ss:Type="Number">-2.2999000000000001</Data></Cell>
    <Cell ss:StyleID="s27"><Data ss:Type="Number">2.0337999999999998E-2</Data></Cell>
   </Row>
   <Row>
    <Cell ss:StyleID="s22"><Data ss:Type="String">PREDICTED: hypothetical protein LOC100490954 [Xenopus (Silurana) tropicalis]</Data></Cell>
    <Cell ss:StyleID="s22"><Data ss:Type="String">contig20280</Data></Cell>
    <Cell ss:StyleID="s26"><Data ss:Type="Number">-1.2117</Data></Cell>
    <Cell ss:StyleID="s27"><Data ss:Type="Number">2.3599999999999999E-2</Data></Cell>
    <Cell ss:StyleID="s26"><Data ss:Type="Number">-1.085</Data></Cell>
    <Cell ss:StyleID="s27"><Data ss:Type="Number">3.3174000000000002E-2</Data></Cell>
   </Row>
   <Row>
    <Cell ss:StyleID="s22"/>
    <Cell ss:StyleID="s22"><Data ss:Type="String">contig20348</Data></Cell>
    <Cell ss:StyleID="s26"><Data ss:Type="Number">-1.7573000000000001</Data></Cell>
    <Cell ss:StyleID="s27"><Data ss:Type="Number">4.8784000000000001E-2</Data></Cell>
    <Cell ss:StyleID="s26"><Data ss:Type="Number">-0.82772999999999997</Data></Cell>
    <Cell ss:StyleID="s27"><Data ss:Type="Number">0.2681</Data></Cell>
   </Row>
   <Row>
    <Cell ss:StyleID="s22"><Data ss:Type="String">cathepsin l</Data></Cell>
    <Cell ss:StyleID="s22"><Data ss:Type="String">contig20431</Data></Cell>
    <Cell ss:StyleID="s26"><Data ss:Type="Number">-1.4074</Data></Cell>
    <Cell ss:StyleID="s27"><Data ss:Type="Number">3.4188000000000003E-2</Data></Cell>
    <Cell ss:StyleID="s26"><Data ss:Type="Number">-1.2809999999999999</Data></Cell>
    <Cell ss:StyleID="s27"><Data ss:Type="Number">4.8730999999999997E-2</Data></Cell>
   </Row>
   <Row>
    <Cell ss:StyleID="s22"/>
    <Cell ss:StyleID="s22"><Data ss:Type="String">contig20449</Data></Cell>
    <Cell ss:StyleID="s26"><Data ss:Type="Number">-1.0181</Data></Cell>
    <Cell ss:StyleID="s27"><Data ss:Type="Number">2.2943000000000002E-2</Data></Cell>
    <Cell ss:StyleID="s26"><Data ss:Type="Number">-1.0293000000000001</Data></Cell>
    <Cell ss:StyleID="s27"><Data ss:Type="Number">2.0449999999999999E-2</Data></Cell>
   </Row>
   <Row>
    <Cell ss:StyleID="s22"/>
    <Cell ss:StyleID="s22"><Data ss:Type="String">contig20455</Data></Cell>
    <Cell ss:StyleID="s26"><Data ss:Type="Number">1.9657</Data></Cell>
    <Cell ss:StyleID="s27"><Data ss:Type="Number">3.1710000000000002E-2</Data></Cell>
    <Cell ss:StyleID="s26"><Data ss:Type="Number">2.0979999999999999</Data></Cell>
    <Cell ss:StyleID="s27"><Data ss:Type="Number">2.6213E-2</Data></Cell>
   </Row>
   <Row>
    <Cell ss:StyleID="s22"><Data ss:Type="String">tubulin tyrosine ligase-like member 7</Data></Cell>
    <Cell ss:StyleID="s22"><Data ss:Type="String">contig20629</Data></Cell>
    <Cell ss:StyleID="s26"><Data ss:Type="Number">-1.1888000000000001</Data></Cell>
    <Cell ss:StyleID="s27"><Data ss:Type="Number">2.4455999999999999E-2</Data></Cell>
    <Cell ss:StyleID="s26"><Data ss:Type="Number">-0.89317000000000002</Data></Cell>
    <Cell ss:StyleID="s27"><Data ss:Type="Number">6.3603999999999994E-2</Data></Cell>
   </Row>
   <Row>
    <Cell ss:StyleID="s22"/>
    <Cell ss:StyleID="s22"><Data ss:Type="String">contig20694</Data></Cell>
    <Cell ss:StyleID="s26"><Data ss:Type="Number">-3.8155000000000001</Data></Cell>
    <Cell ss:StyleID="s27"><Data ss:Type="Number">1.5162999999999999E-2</Data></Cell>
    <Cell ss:StyleID="s26"><Data ss:Type="Number">-4.5761000000000003</Data></Cell>
    <Cell ss:StyleID="s27"><Data ss:Type="Number">2.2737E-2</Data></Cell>
   </Row>
   <Row>
    <Cell ss:StyleID="s22"><Data ss:Type="String">uncharacterized protein kiaa0226</Data></Cell>
    <Cell ss:StyleID="s22"><Data ss:Type="String">contig20740</Data></Cell>
    <Cell ss:StyleID="s26"><Data ss:Type="Number">-1.2858000000000001</Data></Cell>
    <Cell ss:StyleID="s27"><Data ss:Type="Number">2.9637E-2</Data></Cell>
    <Cell ss:StyleID="s26"><Data ss:Type="Number">-1.0972999999999999</Data></Cell>
    <Cell ss:StyleID="s27"><Data ss:Type="Number">4.9779999999999998E-2</Data></Cell>
   </Row>
   <Row>
    <Cell ss:StyleID="s22"><Data ss:Type="String">PREDICTED: hypothetical protein LOC100455985 [Pongo abelii]</Data></Cell>
    <Cell ss:StyleID="s22"><Data ss:Type="String">contig20748</Data></Cell>
    <Cell ss:StyleID="s26"><Data ss:Type="Number">-3.0640999999999998</Data></Cell>
    <Cell ss:StyleID="s27"><Data ss:Type="Number">4.3552E-3</Data></Cell>
    <Cell ss:StyleID="s26"><Data ss:Type="Number">-3.2473999999999998</Data></Cell>
    <Cell ss:StyleID="s27"><Data ss:Type="Number">2.9564000000000001E-3</Data></Cell>
   </Row>
   <Row>
    <Cell ss:StyleID="s22"/>
    <Cell ss:StyleID="s22"><Data ss:Type="String">contig20817</Data></Cell>
    <Cell ss:StyleID="s26"><Data ss:Type="Number">-1.4801</Data></Cell>
    <Cell ss:StyleID="s27"><Data ss:Type="Number">1.3119E-2</Data></Cell>
    <Cell ss:StyleID="s26"><Data ss:Type="Number">-1.7719</Data></Cell>
    <Cell ss:StyleID="s27"><Data ss:Type="Number">6.0990999999999997E-3</Data></Cell>
   </Row>
   <Row>
    <Cell ss:StyleID="s22"><Data ss:Type="String">protein kinase domain containing protein</Data></Cell>
    <Cell ss:StyleID="s22"><Data ss:Type="String">contig20899</Data></Cell>
    <Cell ss:StyleID="s26"><Data ss:Type="Number">1.2503</Data></Cell>
    <Cell ss:StyleID="s27"><Data ss:Type="Number">8.4732000000000002E-2</Data></Cell>
    <Cell ss:StyleID="s26"><Data ss:Type="Number">1.5555000000000001</Data></Cell>
    <Cell ss:StyleID="s27"><Data ss:Type="Number">4.3964999999999997E-2</Data></Cell>
   </Row>
   <Row>
    <Cell ss:StyleID="s22"><Data ss:Type="String">ran guanine nucleotide release factor</Data></Cell>
    <Cell ss:StyleID="s22"><Data ss:Type="String">contig20904</Data></Cell>
    <Cell ss:StyleID="s26"><Data ss:Type="Number">1.3688</Data></Cell>
    <Cell ss:StyleID="s27"><Data ss:Type="Number">3.0741000000000001E-2</Data></Cell>
    <Cell ss:StyleID="s26"><Data ss:Type="Number">1.4478</Data></Cell>
    <Cell ss:StyleID="s27"><Data ss:Type="Number">2.5180999999999999E-2</Data></Cell>
   </Row>
   <Row>
    <Cell ss:StyleID="s22"><Data ss:Type="String">butyrate response factor 1</Data></Cell>
    <Cell ss:StyleID="s22"><Data ss:Type="String">contig20914</Data></Cell>
    <Cell ss:StyleID="s26"><Data ss:Type="Number">-3.1423000000000001</Data></Cell>
    <Cell ss:StyleID="s27"><Data ss:Type="Number">2.5387E-2</Data></Cell>
    <Cell ss:StyleID="s26"><Data ss:Type="Number">-3.4803000000000002</Data></Cell>
    <Cell ss:StyleID="s27"><Data ss:Type="Number">1.6333E-2</Data></Cell>
   </Row>
   <Row>
    <Cell ss:StyleID="s22"><Data ss:Type="String">adenylyltransferase and sulfurtransferase mocs3</Data></Cell>
    <Cell ss:StyleID="s22"><Data ss:Type="String">contig20927</Data></Cell>
    <Cell ss:StyleID="s26"><Data ss:Type="Number">-0.90325999999999995</Data></Cell>
    <Cell ss:StyleID="s27"><Data ss:Type="Number">9.3673999999999993E-2</Data></Cell>
    <Cell ss:StyleID="s26"><Data ss:Type="Number">-1.2149000000000001</Data></Cell>
    <Cell ss:StyleID="s27"><Data ss:Type="Number">3.6266E-2</Data></Cell>
   </Row>
   <Row>
    <Cell ss:StyleID="s22"/>
    <Cell ss:StyleID="s22"><Data ss:Type="String">contig20975</Data></Cell>
    <Cell ss:StyleID="s26"><Data ss:Type="Number">0.70301000000000002</Data></Cell>
    <Cell ss:StyleID="s27"><Data ss:Type="Number">0.18748999999999999</Data></Cell>
    <Cell ss:StyleID="s26"><Data ss:Type="Number">1.1752</Data></Cell>
    <Cell ss:StyleID="s27"><Data ss:Type="Number">4.0209000000000002E-2</Data></Cell>
   </Row>
   <Row>
    <Cell ss:StyleID="s22"/>
    <Cell ss:StyleID="s22"><Data ss:Type="String">contig20976</Data></Cell>
    <Cell ss:StyleID="s26"><Data ss:Type="Number">-2.8815</Data></Cell>
    <Cell ss:StyleID="s27"><Data ss:Type="Number">1.8781E-3</Data></Cell>
    <Cell ss:StyleID="s26"><Data ss:Type="Number">-3.0230999999999999</Data></Cell>
    <Cell ss:StyleID="s27"><Data ss:Type="Number">1.2792999999999999E-3</Data></Cell>
   </Row>
   <Row>
    <Cell ss:StyleID="s22"><Data ss:Type="String">beach domain-containing protein</Data></Cell>
    <Cell ss:StyleID="s22"><Data ss:Type="String">contig21021</Data></Cell>
    <Cell ss:StyleID="s26"><Data ss:Type="Number">-2.0912999999999999</Data></Cell>
    <Cell ss:StyleID="s27"><Data ss:Type="Number">3.9628999999999998E-2</Data></Cell>
    <Cell ss:StyleID="s26"><Data ss:Type="Number">-1.6127</Data></Cell>
    <Cell ss:StyleID="s27"><Data ss:Type="Number">9.5259999999999997E-2</Data></Cell>
   </Row>
   <Row>
    <Cell ss:StyleID="s22"/>
    <Cell ss:StyleID="s22"><Data ss:Type="String">contig21137</Data></Cell>
    <Cell ss:StyleID="s26"><Data ss:Type="Number">-1.5940000000000001</Data></Cell>
    <Cell ss:StyleID="s27"><Data ss:Type="Number">2.6387000000000001E-2</Data></Cell>
    <Cell ss:StyleID="s26"><Data ss:Type="Number">-1.2346999999999999</Data></Cell>
    <Cell ss:StyleID="s27"><Data ss:Type="Number">6.1636999999999997E-2</Data></Cell>
   </Row>
   <Row>
    <Cell ss:StyleID="s22"><Data ss:Type="String">PREDICTED: similar to conserved hypothetical protein [Hydra magnipapillata]</Data></Cell>
    <Cell ss:StyleID="s22"><Data ss:Type="String">contig21156</Data></Cell>
    <Cell ss:StyleID="s26"><Data ss:Type="Number">1.1727000000000001</Data></Cell>
    <Cell ss:StyleID="s27"><Data ss:Type="Number">4.8482999999999998E-2</Data></Cell>
    <Cell ss:StyleID="s26"><Data ss:Type="Number">1.2925</Data></Cell>
    <Cell ss:StyleID="s27"><Data ss:Type="Number">3.4942000000000001E-2</Data></Cell>
   </Row>
   <Row>
    <Cell ss:StyleID="s22"/>
    <Cell ss:StyleID="s22"><Data ss:Type="String">contig21179</Data></Cell>
    <Cell ss:StyleID="s26"><Data ss:Type="Number">1.1155999999999999</Data></Cell>
    <Cell ss:StyleID="s27"><Data ss:Type="Number">0.10672</Data></Cell>
    <Cell ss:StyleID="s26"><Data ss:Type="Number">2.3117999999999999</Data></Cell>
    <Cell ss:StyleID="s27"><Data ss:Type="Number">8.0753000000000005E-3</Data></Cell>
   </Row>
   <Row>
    <Cell ss:StyleID="s22"><Data ss:Type="String">protein</Data></Cell>
    <Cell ss:StyleID="s22"><Data ss:Type="String">contig21186</Data></Cell>
    <Cell ss:StyleID="s26"><Data ss:Type="Number">0.3997</Data></Cell>
    <Cell ss:StyleID="s27"><Data ss:Type="Number">0.37386000000000003</Data></Cell>
    <Cell ss:StyleID="s26"><Data ss:Type="Number">1.0117</Data></Cell>
    <Cell ss:StyleID="s27"><Data ss:Type="Number">3.5934000000000001E-2</Data></Cell>
   </Row>
   <Row>
    <Cell ss:StyleID="s22"/>
    <Cell ss:StyleID="s22"><Data ss:Type="String">contig21287</Data></Cell>
    <Cell ss:StyleID="s26"><Data ss:Type="Number">-2.1947999999999999</Data></Cell>
    <Cell ss:StyleID="s27"><Data ss:Type="Number">2.0028000000000001E-2</Data></Cell>
    <Cell ss:StyleID="s26"><Data ss:Type="Number">-2.0807000000000002</Data></Cell>
    <Cell ss:StyleID="s27"><Data ss:Type="Number">2.3101E-2</Data></Cell>
   </Row>
   <Row>
    <Cell ss:StyleID="s22"><Data ss:Type="String">tyrosine-protein kinase src42a</Data></Cell>
    <Cell ss:StyleID="s22"><Data ss:Type="String">contig21360</Data></Cell>
    <Cell ss:StyleID="s26"><Data ss:Type="Number">0.82179000000000002</Data></Cell>
    <Cell ss:StyleID="s27"><Data ss:Type="Number">0.15617</Data></Cell>
    <Cell ss:StyleID="s26"><Data ss:Type="Number">1.4990000000000001</Data></Cell>
    <Cell ss:StyleID="s27"><Data ss:Type="Number">2.2428E-2</Data></Cell>
   </Row>
   <Row>
    <Cell ss:StyleID="s22"><Data ss:Type="String">cre-tyr-3 protein</Data></Cell>
    <Cell ss:StyleID="s22"><Data ss:Type="String">contig21378</Data></Cell>
    <Cell ss:StyleID="s26"><Data ss:Type="Number">-1.9957</Data></Cell>
    <Cell ss:StyleID="s27"><Data ss:Type="Number">7.5500000000000003E-3</Data></Cell>
    <Cell ss:StyleID="s26"><Data ss:Type="Number">-1.2238</Data></Cell>
    <Cell ss:StyleID="s27"><Data ss:Type="Number">4.4720000000000003E-2</Data></Cell>
   </Row>
   <Row>
    <Cell ss:StyleID="s22"><Data ss:Type="String">dna polymerase subunit delta 4</Data></Cell>
    <Cell ss:StyleID="s22"><Data ss:Type="String">contig21380</Data></Cell>
    <Cell ss:StyleID="s26"><Data ss:Type="Number">1.2287999999999999</Data></Cell>
    <Cell ss:StyleID="s27"><Data ss:Type="Number">3.007E-2</Data></Cell>
    <Cell ss:StyleID="s26"><Data ss:Type="Number">1.1104000000000001</Data></Cell>
    <Cell ss:StyleID="s27"><Data ss:Type="Number">4.2603000000000002E-2</Data></Cell>
   </Row>
   <Row>
    <Cell ss:StyleID="s22"/>
    <Cell ss:StyleID="s22"><Data ss:Type="String">contig21393</Data></Cell>
    <Cell ss:StyleID="s26"><Data ss:Type="Number">-1.6943999999999999</Data></Cell>
    <Cell ss:StyleID="s27"><Data ss:Type="Number">3.007E-2</Data></Cell>
    <Cell ss:StyleID="s26"><Data ss:Type="Number">-1.6936</Data></Cell>
    <Cell ss:StyleID="s27"><Data ss:Type="Number">2.9943999999999998E-2</Data></Cell>
   </Row>
   <Row>
    <Cell ss:StyleID="s22"><Data ss:Type="String">tprxl_human ame: full= protein tprxl</Data></Cell>
    <Cell ss:StyleID="s22"><Data ss:Type="String">contig21397</Data></Cell>
    <Cell ss:StyleID="s26"><Data ss:Type="Number">-1.5599000000000001</Data></Cell>
    <Cell ss:StyleID="s27"><Data ss:Type="Number">2.0799999999999999E-2</Data></Cell>
    <Cell ss:StyleID="s26"><Data ss:Type="Number">-1.4504999999999999</Data></Cell>
    <Cell ss:StyleID="s27"><Data ss:Type="Number">2.6342000000000001E-2</Data></Cell>
   </Row>
   <Row>
    <Cell ss:StyleID="s22"/>
    <Cell ss:StyleID="s22"><Data ss:Type="String">contig21715</Data></Cell>
    <Cell ss:StyleID="s26"><Data ss:Type="Number">-1.4655</Data></Cell>
    <Cell ss:StyleID="s27"><Data ss:Type="Number">6.3940999999999998E-2</Data></Cell>
    <Cell ss:StyleID="s26"><Data ss:Type="Number">-1.6884999999999999</Data></Cell>
    <Cell ss:StyleID="s27"><Data ss:Type="Number">3.9420999999999998E-2</Data></Cell>
   </Row>
   <Row>
    <Cell ss:StyleID="s22"/>
    <Cell ss:StyleID="s22"><Data ss:Type="String">contig21826</Data></Cell>
    <Cell ss:StyleID="s26"><Data ss:Type="Number">-1.8250999999999999</Data></Cell>
    <Cell ss:StyleID="s27"><Data ss:Type="Number">2.9637E-2</Data></Cell>
    <Cell ss:StyleID="s26"><Data ss:Type="Number">-1.7802</Data></Cell>
    <Cell ss:StyleID="s27"><Data ss:Type="Number">3.1490999999999998E-2</Data></Cell>
   </Row>
   <Row>
    <Cell ss:StyleID="s22"/>
    <Cell ss:StyleID="s22"><Data ss:Type="String">contig21892</Data></Cell>
    <Cell ss:StyleID="s26"><Data ss:Type="Number">1.0354000000000001</Data></Cell>
    <Cell ss:StyleID="s27"><Data ss:Type="Number">4.7084000000000001E-2</Data></Cell>
    <Cell ss:StyleID="s26"><Data ss:Type="Number">1.3653999999999999</Data></Cell>
    <Cell ss:StyleID="s27"><Data ss:Type="Number">1.7403999999999999E-2</Data></Cell>
   </Row>
   <Row>
    <Cell ss:StyleID="s22"><Data ss:Type="String">ccaat enhancer-binding protein beta</Data></Cell>
    <Cell ss:StyleID="s22"><Data ss:Type="String">contig21965</Data></Cell>
    <Cell ss:StyleID="s26"><Data ss:Type="Number">1.3009999999999999</Data></Cell>
    <Cell ss:StyleID="s27"><Data ss:Type="Number">7.0129999999999998E-2</Data></Cell>
    <Cell ss:StyleID="s26"><Data ss:Type="Number">2.2911000000000001</Data></Cell>
    <Cell ss:StyleID="s27"><Data ss:Type="Number">8.4042000000000006E-3</Data></Cell>
   </Row>
   <Row>
    <Cell ss:StyleID="s22"/>
    <Cell ss:StyleID="s22"><Data ss:Type="String">contig22042</Data></Cell>
    <Cell ss:StyleID="s26"><Data ss:Type="Number">-0.98041999999999996</Data></Cell>
    <Cell ss:StyleID="s27"><Data ss:Type="Number">4.7544999999999997E-2</Data></Cell>
    <Cell ss:StyleID="s26"><Data ss:Type="Number">-0.74036999999999997</Data></Cell>
    <Cell ss:StyleID="s27"><Data ss:Type="Number">0.11747</Data></Cell>
   </Row>
   <Row>
    <Cell ss:StyleID="s22"/>
    <Cell ss:StyleID="s22"><Data ss:Type="String">contig22134</Data></Cell>
    <Cell ss:StyleID="s26"><Data ss:Type="Number">-0.96648000000000001</Data></Cell>
    <Cell ss:StyleID="s27"><Data ss:Type="Number">0.10284</Data></Cell>
    <Cell ss:StyleID="s26"><Data ss:Type="Number">-1.3947000000000001</Data></Cell>
    <Cell ss:StyleID="s27"><Data ss:Type="Number">3.1577000000000001E-2</Data></Cell>
   </Row>
   <Row>
    <Cell ss:StyleID="s22"><Data ss:Type="String">metalloproteinase</Data></Cell>
    <Cell ss:StyleID="s22"><Data ss:Type="String">contig22152</Data></Cell>
    <Cell ss:StyleID="s26"><Data ss:Type="Number">-1.5638000000000001</Data></Cell>
    <Cell ss:StyleID="s27"><Data ss:Type="Number">2.1642000000000002E-2</Data></Cell>
    <Cell ss:StyleID="s26"><Data ss:Type="Number">-1.9738</Data></Cell>
    <Cell ss:StyleID="s27"><Data ss:Type="Number">8.0943000000000005E-3</Data></Cell>
   </Row>
   <Row>
    <Cell ss:StyleID="s22"/>
    <Cell ss:StyleID="s22"><Data ss:Type="String">contig22163</Data></Cell>
    <Cell ss:StyleID="s26"><Data ss:Type="Number">1.3757999999999999</Data></Cell>
    <Cell ss:StyleID="s27"><Data ss:Type="Number">3.7428000000000003E-2</Data></Cell>
    <Cell ss:StyleID="s26"><Data ss:Type="Number">1.4635</Data></Cell>
    <Cell ss:StyleID="s27"><Data ss:Type="Number">3.0306E-2</Data></Cell>
   </Row>
   <Row>
    <Cell ss:StyleID="s22"/>
    <Cell ss:StyleID="s22"><Data ss:Type="String">contig22182</Data></Cell>
    <Cell ss:StyleID="s26"><Data ss:Type="Number">2.0335999999999999</Data></Cell>
    <Cell ss:StyleID="s27"><Data ss:Type="Number">6.1986000000000003E-3</Data></Cell>
    <Cell ss:StyleID="s26"><Data ss:Type="Number">2.3485</Data></Cell>
    <Cell ss:StyleID="s27"><Data ss:Type="Number">3.2071000000000001E-3</Data></Cell>
   </Row>
   <Row>
    <Cell ss:StyleID="s22"><Data ss:Type="String">hatching enzyme</Data></Cell>
    <Cell ss:StyleID="s22"><Data ss:Type="String">contig22193</Data></Cell>
    <Cell ss:StyleID="s26"><Data ss:Type="Number">-1.3408</Data></Cell>
    <Cell ss:StyleID="s27"><Data ss:Type="Number">3.0741000000000001E-2</Data></Cell>
    <Cell ss:StyleID="s26"><Data ss:Type="Number">-1.3461000000000001</Data></Cell>
    <Cell ss:StyleID="s27"><Data ss:Type="Number">3.0397E-2</Data></Cell>
   </Row>
   <Row>
    <Cell ss:StyleID="s22"><Data ss:Type="String">na subunit</Data></Cell>
    <Cell ss:StyleID="s22"><Data ss:Type="String">contig22274</Data></Cell>
    <Cell ss:StyleID="s26"><Data ss:Type="Number">-1.2996000000000001</Data></Cell>
    <Cell ss:StyleID="s27"><Data ss:Type="Number">2.6365E-2</Data></Cell>
    <Cell ss:StyleID="s26"><Data ss:Type="Number">-1.2077</Data></Cell>
    <Cell ss:StyleID="s27"><Data ss:Type="Number">3.3174000000000002E-2</Data></Cell>
   </Row>
   <Row>
    <Cell ss:StyleID="s22"/>
    <Cell ss:StyleID="s22"><Data ss:Type="String">contig22294</Data></Cell>
    <Cell ss:StyleID="s26"><Data ss:Type="Number">2.2107000000000001</Data></Cell>
    <Cell ss:StyleID="s27"><Data ss:Type="Number">2.2943000000000002E-2</Data></Cell>
    <Cell ss:StyleID="s26"><Data ss:Type="Number">2.548</Data></Cell>
    <Cell ss:StyleID="s27"><Data ss:Type="Number">1.2529E-2</Data></Cell>
   </Row>
   <Row>
    <Cell ss:StyleID="s22"/>
    <Cell ss:StyleID="s22"><Data ss:Type="String">contig22333</Data></Cell>
    <Cell ss:StyleID="s26"><Data ss:Type="Number">-1.6405000000000001</Data></Cell>
    <Cell ss:StyleID="s27"><Data ss:Type="Number">4.4220000000000002E-2</Data></Cell>
    <Cell ss:StyleID="s26"><Data ss:Type="Number">-1.3322000000000001</Data></Cell>
    <Cell ss:StyleID="s27"><Data ss:Type="Number">8.8653999999999997E-2</Data></Cell>
   </Row>
   <Row>
    <Cell ss:StyleID="s22"><Data ss:Type="String">tripartite motif-containing 3-like</Data></Cell>
    <Cell ss:StyleID="s22"><Data ss:Type="String">contig22344</Data></Cell>
    <Cell ss:StyleID="s26"><Data ss:Type="Number">-1.7664</Data></Cell>
    <Cell ss:StyleID="s27"><Data ss:Type="Number">1.7068E-2</Data></Cell>
    <Cell ss:StyleID="s26"><Data ss:Type="Number">-1.6863999999999999</Data></Cell>
    <Cell ss:StyleID="s27"><Data ss:Type="Number">1.9189000000000001E-2</Data></Cell>
   </Row>
   <Row>
    <Cell ss:StyleID="s22"/>
    <Cell ss:StyleID="s22"><Data ss:Type="String">contig22348</Data></Cell>
    <Cell ss:StyleID="s26"><Data ss:Type="Number">2.2646000000000002</Data></Cell>
    <Cell ss:StyleID="s27"><Data ss:Type="Number">5.8642E-3</Data></Cell>
    <Cell ss:StyleID="s26"><Data ss:Type="Number">2.1052</Data></Cell>
    <Cell ss:StyleID="s27"><Data ss:Type="Number">7.4216999999999998E-3</Data></Cell>
   </Row>
   <Row>
    <Cell ss:StyleID="s22"/>
    <Cell ss:StyleID="s22"><Data ss:Type="String">contig22361</Data></Cell>
    <Cell ss:StyleID="s26"><Data ss:Type="Number">2.0649999999999999</Data></Cell>
    <Cell ss:StyleID="s27"><Data ss:Type="Number">4.3213000000000001E-2</Data></Cell>
    <Cell ss:StyleID="s26"><Data ss:Type="Number">1.7132000000000001</Data></Cell>
    <Cell ss:StyleID="s27"><Data ss:Type="Number">8.1011E-2</Data></Cell>
   </Row>
   <Row>
    <Cell ss:StyleID="s22"/>
    <Cell ss:StyleID="s22"><Data ss:Type="String">contig22387</Data></Cell>
    <Cell ss:StyleID="s26"><Data ss:Type="Number">-1.1046</Data></Cell>
    <Cell ss:StyleID="s27"><Data ss:Type="Number">2.9492000000000001E-2</Data></Cell>
    <Cell ss:StyleID="s26"><Data ss:Type="Number">-0.90559000000000001</Data></Cell>
    <Cell ss:StyleID="s27"><Data ss:Type="Number">5.5929E-2</Data></Cell>
   </Row>
   <Row>
    <Cell ss:StyleID="s22"/>
    <Cell ss:StyleID="s22"><Data ss:Type="String">contig22388</Data></Cell>
    <Cell ss:StyleID="s26"><Data ss:Type="Number">-1.7533000000000001</Data></Cell>
    <Cell ss:StyleID="s27"><Data ss:Type="Number">2.2034999999999999E-2</Data></Cell>
    <Cell ss:StyleID="s26"><Data ss:Type="Number">-2.7858999999999998</Data></Cell>
    <Cell ss:StyleID="s27"><Data ss:Type="Number">3.0967E-3</Data></Cell>
   </Row>
   <Row>
    <Cell ss:StyleID="s22"><Data ss:Type="String">probable thiopurine s-methyltransferase</Data></Cell>
    <Cell ss:StyleID="s22"><Data ss:Type="String">contig22396</Data></Cell>
    <Cell ss:StyleID="s26"><Data ss:Type="Number">1.7818000000000001</Data></Cell>
    <Cell ss:StyleID="s27"><Data ss:Type="Number">9.3212999999999994E-3</Data></Cell>
    <Cell ss:StyleID="s26"><Data ss:Type="Number">1.9106000000000001</Data></Cell>
    <Cell ss:StyleID="s27"><Data ss:Type="Number">6.8942999999999999E-3</Data></Cell>
   </Row>
   <Row>
    <Cell ss:StyleID="s22"/>
    <Cell ss:StyleID="s22"><Data ss:Type="String">contig22417</Data></Cell>
    <Cell ss:StyleID="s26"><Data ss:Type="Number">-1.9248000000000001</Data></Cell>
    <Cell ss:StyleID="s27"><Data ss:Type="Number">1.5162999999999999E-2</Data></Cell>
    <Cell ss:StyleID="s26"><Data ss:Type="Number">-1.2236</Data></Cell>
    <Cell ss:StyleID="s27"><Data ss:Type="Number">6.9245000000000001E-2</Data></Cell>
   </Row>
   <Row>
    <Cell ss:StyleID="s22"/>
    <Cell ss:StyleID="s22"><Data ss:Type="String">contig22426</Data></Cell>
    <Cell ss:StyleID="s26"><Data ss:Type="Number">-0.91144999999999998</Data></Cell>
    <Cell ss:StyleID="s27"><Data ss:Type="Number">3.9921999999999999E-2</Data></Cell>
    <Cell ss:StyleID="s26"><Data ss:Type="Number">-0.95299</Data></Cell>
    <Cell ss:StyleID="s27"><Data ss:Type="Number">3.4942000000000001E-2</Data></Cell>
   </Row>
   <Row>
    <Cell ss:StyleID="s22"/>
    <Cell ss:StyleID="s22"><Data ss:Type="String">contig22428</Data></Cell>
    <Cell ss:StyleID="s26"><Data ss:Type="Number">2.1966999999999999</Data></Cell>
    <Cell ss:StyleID="s27"><Data ss:Type="Number">3.1614999999999998E-3</Data></Cell>
    <Cell ss:StyleID="s26"><Data ss:Type="Number">3.0912999999999999</Data></Cell>
    <Cell ss:StyleID="s27"><Data ss:Type="Number">9.5040000000000001E-4</Data></Cell>
   </Row>
   <Row>
    <Cell ss:StyleID="s22"><Data ss:Type="String">glra4a protein</Data></Cell>
    <Cell ss:StyleID="s22"><Data ss:Type="String">contig22441</Data></Cell>
    <Cell ss:StyleID="s26"><Data ss:Type="Number">-3.0495999999999999</Data></Cell>
    <Cell ss:StyleID="s27"><Data ss:Type="Number">3.0741000000000001E-2</Data></Cell>
    <Cell ss:StyleID="s26"><Data ss:Type="Number">-3.2507999999999999</Data></Cell>
    <Cell ss:StyleID="s27"><Data ss:Type="Number">2.5180999999999999E-2</Data></Cell>
   </Row>
   <Row>
    <Cell ss:StyleID="s22"/>
    <Cell ss:StyleID="s22"><Data ss:Type="String">contig22474</Data></Cell>
    <Cell ss:StyleID="s26"><Data ss:Type="Number">-1.321</Data></Cell>
    <Cell ss:StyleID="s27"><Data ss:Type="Number">4.5828000000000001E-2</Data></Cell>
    <Cell ss:StyleID="s26"><Data ss:Type="Number">-0.99807999999999997</Data></Cell>
    <Cell ss:StyleID="s27"><Data ss:Type="Number">0.11358</Data></Cell>
   </Row>
   <Row>
    <Cell ss:StyleID="s22"/>
    <Cell ss:StyleID="s22"><Data ss:Type="String">contig22542</Data></Cell>
    <Cell ss:StyleID="s26"><Data ss:Type="Number">1.4254</Data></Cell>
    <Cell ss:StyleID="s27"><Data ss:Type="Number">4.4192000000000002E-2</Data></Cell>
    <Cell ss:StyleID="s26"><Data ss:Type="Number">1.8546</Data></Cell>
    <Cell ss:StyleID="s27"><Data ss:Type="Number">1.7114000000000001E-2</Data></Cell>
   </Row>
   <Row>
    <Cell ss:StyleID="s22"/>
    <Cell ss:StyleID="s22"><Data ss:Type="String">contig22585</Data></Cell>
    <Cell ss:StyleID="s26"><Data ss:Type="Number">-1.3880999999999999</Data></Cell>
    <Cell ss:StyleID="s27"><Data ss:Type="Number">2.1606E-2</Data></Cell>
    <Cell ss:StyleID="s26"><Data ss:Type="Number">-1.4314</Data></Cell>
    <Cell ss:StyleID="s27"><Data ss:Type="Number">1.7972999999999999E-2</Data></Cell>
   </Row>
   <Row>
    <Cell ss:StyleID="s22"/>
    <Cell ss:StyleID="s22"><Data ss:Type="String">contig22589</Data></Cell>
    <Cell ss:StyleID="s26"><Data ss:Type="Number">-1.5295000000000001</Data></Cell>
    <Cell ss:StyleID="s27"><Data ss:Type="Number">2.7498999999999999E-2</Data></Cell>
    <Cell ss:StyleID="s26"><Data ss:Type="Number">-1.3606</Data></Cell>
    <Cell ss:StyleID="s27"><Data ss:Type="Number">4.0209000000000002E-2</Data></Cell>
   </Row>
   <Row>
    <Cell ss:StyleID="s22"><Data ss:Type="String">motile sperm domain containing 2</Data></Cell>
    <Cell ss:StyleID="s22"><Data ss:Type="String">contig22697</Data></Cell>
    <Cell ss:StyleID="s26"><Data ss:Type="Number">-1.1046</Data></Cell>
    <Cell ss:StyleID="s27"><Data ss:Type="Number">3.0741000000000001E-2</Data></Cell>
    <Cell ss:StyleID="s26"><Data ss:Type="Number">-1.1167</Data></Cell>
    <Cell ss:StyleID="s27"><Data ss:Type="Number">3.0124999999999999E-2</Data></Cell>
   </Row>
   <Row>
    <Cell ss:StyleID="s22"/>
    <Cell ss:StyleID="s22"><Data ss:Type="String">contig22711</Data></Cell>
    <Cell ss:StyleID="s26"><Data ss:Type="Number">2.0337000000000001</Data></Cell>
    <Cell ss:StyleID="s27"><Data ss:Type="Number">1.9233E-2</Data></Cell>
    <Cell ss:StyleID="s26"><Data ss:Type="Number">2.1246999999999998</Data></Cell>
    <Cell ss:StyleID="s27"><Data ss:Type="Number">1.4782E-2</Data></Cell>
   </Row>
   <Row>
    <Cell ss:StyleID="s22"><Data ss:Type="String">protein</Data></Cell>
    <Cell ss:StyleID="s22"><Data ss:Type="String">contig22713</Data></Cell>
    <Cell ss:StyleID="s26"><Data ss:Type="Number">1.2748999999999999</Data></Cell>
    <Cell ss:StyleID="s27"><Data ss:Type="Number">3.8051000000000001E-2</Data></Cell>
    <Cell ss:StyleID="s26"><Data ss:Type="Number">1.0953999999999999</Data></Cell>
    <Cell ss:StyleID="s27"><Data ss:Type="Number">6.404E-2</Data></Cell>
   </Row>
   <Row>
    <Cell ss:StyleID="s22"/>
    <Cell ss:StyleID="s22"><Data ss:Type="String">contig22723</Data></Cell>
    <Cell ss:StyleID="s26"><Data ss:Type="Number">1.0369999999999999</Data></Cell>
    <Cell ss:StyleID="s27"><Data ss:Type="Number">3.0057E-2</Data></Cell>
    <Cell ss:StyleID="s26"><Data ss:Type="Number">1.2055</Data></Cell>
    <Cell ss:StyleID="s27"><Data ss:Type="Number">1.6361000000000001E-2</Data></Cell>
   </Row>
   <Row>
    <Cell ss:StyleID="s22"/>
    <Cell ss:StyleID="s22"><Data ss:Type="String">contig22742</Data></Cell>
    <Cell ss:StyleID="s26"><Data ss:Type="Number">-1.4513</Data></Cell>
    <Cell ss:StyleID="s27"><Data ss:Type="Number">1.8467999999999998E-2</Data></Cell>
    <Cell ss:StyleID="s26"><Data ss:Type="Number">-1.4049</Data></Cell>
    <Cell ss:StyleID="s27"><Data ss:Type="Number">1.9533999999999999E-2</Data></Cell>
   </Row>
   <Row>
    <Cell ss:StyleID="s22"/>
    <Cell ss:StyleID="s22"><Data ss:Type="String">contig22759</Data></Cell>
    <Cell ss:StyleID="s26"><Data ss:Type="Number">-1.7139</Data></Cell>
    <Cell ss:StyleID="s27"><Data ss:Type="Number">3.1900999999999999E-2</Data></Cell>
    <Cell ss:StyleID="s26"><Data ss:Type="Number">-1.7673000000000001</Data></Cell>
    <Cell ss:StyleID="s27"><Data ss:Type="Number">2.9729999999999999E-2</Data></Cell>
   </Row>
   <Row>
    <Cell ss:StyleID="s22"/>
    <Cell ss:StyleID="s22"><Data ss:Type="String">contig22777</Data></Cell>
    <Cell ss:StyleID="s26"><Data ss:Type="Number">1.0427999999999999</Data></Cell>
    <Cell ss:StyleID="s27"><Data ss:Type="Number">0.11094</Data></Cell>
    <Cell ss:StyleID="s26"><Data ss:Type="Number">3.1966999999999999</Data></Cell>
    <Cell ss:StyleID="s27"><Data ss:Type="Number">1.6942999999999999E-3</Data></Cell>
   </Row>
   <Row>
    <Cell ss:StyleID="s22"><Data ss:Type="String">lethal malignant brain tumor</Data></Cell>
    <Cell ss:StyleID="s22"><Data ss:Type="String">contig22792</Data></Cell>
    <Cell ss:StyleID="s26"><Data ss:Type="Number">-1.1356999999999999</Data></Cell>
    <Cell ss:StyleID="s27"><Data ss:Type="Number">6.5816E-2</Data></Cell>
    <Cell ss:StyleID="s26"><Data ss:Type="Number">-1.3264</Data></Cell>
    <Cell ss:StyleID="s27"><Data ss:Type="Number">3.8843000000000003E-2</Data></Cell>
   </Row>
   <Row>
    <Cell ss:StyleID="s22"/>
    <Cell ss:StyleID="s22"><Data ss:Type="String">contig22800</Data></Cell>
    <Cell ss:StyleID="s26"><Data ss:Type="Number">-1.4719</Data></Cell>
    <Cell ss:StyleID="s27"><Data ss:Type="Number">1.9748999999999999E-2</Data></Cell>
    <Cell ss:StyleID="s26"><Data ss:Type="Number">-1.6015999999999999</Data></Cell>
    <Cell ss:StyleID="s27"><Data ss:Type="Number">1.321E-2</Data></Cell>
   </Row>
   <Row>
    <Cell ss:StyleID="s22"><Data ss:Type="String">serine threonine-protein phosphatase 2a 56 kda regulatory subunit epsilon</Data></Cell>
    <Cell ss:StyleID="s22"><Data ss:Type="String">contig22941</Data></Cell>
    <Cell ss:StyleID="s26"><Data ss:Type="Number">-1.8371</Data></Cell>
    <Cell ss:StyleID="s27"><Data ss:Type="Number">2.3722E-2</Data></Cell>
    <Cell ss:StyleID="s26"><Data ss:Type="Number">-1.9539</Data></Cell>
    <Cell ss:StyleID="s27"><Data ss:Type="Number">1.7527000000000001E-2</Data></Cell>
   </Row>
   <Row>
    <Cell ss:StyleID="s22"><Data ss:Type="String">tektin a1</Data></Cell>
    <Cell ss:StyleID="s22"><Data ss:Type="String">contig23045</Data></Cell>
    <Cell ss:StyleID="s26"><Data ss:Type="Number">-3.3003</Data></Cell>
    <Cell ss:StyleID="s27"><Data ss:Type="Number">1.4915E-3</Data></Cell>
    <Cell ss:StyleID="s26"><Data ss:Type="Number">-3.1879</Data></Cell>
    <Cell ss:StyleID="s27"><Data ss:Type="Number">1.2794E-3</Data></Cell>
   </Row>
   <Row>
    <Cell ss:StyleID="s22"/>
    <Cell ss:StyleID="s22"><Data ss:Type="String">contig23053</Data></Cell>
    <Cell ss:StyleID="s26"><Data ss:Type="Number">-2.2991999999999999</Data></Cell>
    <Cell ss:StyleID="s27"><Data ss:Type="Number">5.8126000000000002E-3</Data></Cell>
    <Cell ss:StyleID="s26"><Data ss:Type="Number">-2.6080000000000001</Data></Cell>
    <Cell ss:StyleID="s27"><Data ss:Type="Number">2.9564000000000001E-3</Data></Cell>
   </Row>
   <Row>
    <Cell ss:StyleID="s22"/>
    <Cell ss:StyleID="s22"><Data ss:Type="String">contig23244</Data></Cell>
    <Cell ss:StyleID="s26"><Data ss:Type="Number">-3.1890999999999998</Data></Cell>
    <Cell ss:StyleID="s27"><Data ss:Type="Number">1.7194000000000001E-2</Data></Cell>
    <Cell ss:StyleID="s26"><Data ss:Type="Number">-3.4152999999999998</Data></Cell>
    <Cell ss:StyleID="s27"><Data ss:Type="Number">1.2529E-2</Data></Cell>
   </Row>
   <Row>
    <Cell ss:StyleID="s22"/>
    <Cell ss:StyleID="s22"><Data ss:Type="String">contig23312</Data></Cell>
    <Cell ss:StyleID="s26"><Data ss:Type="Number">1.7806999999999999</Data></Cell>
    <Cell ss:StyleID="s27"><Data ss:Type="Number">1.2392E-2</Data></Cell>
    <Cell ss:StyleID="s26"><Data ss:Type="Number">1.9171</Data></Cell>
    <Cell ss:StyleID="s27"><Data ss:Type="Number">8.1233999999999994E-3</Data></Cell>
   </Row>
   <Row>
    <Cell ss:StyleID="s22"/>
    <Cell ss:StyleID="s22"><Data ss:Type="String">contig23373</Data></Cell>
    <Cell ss:StyleID="s26"><Data ss:Type="Number">2.0154000000000001</Data></Cell>
    <Cell ss:StyleID="s27"><Data ss:Type="Number">8.6167999999999995E-2</Data></Cell>
    <Cell ss:StyleID="s26"><Data ss:Type="Number">2.6690999999999998</Data></Cell>
    <Cell ss:StyleID="s27"><Data ss:Type="Number">4.0031999999999998E-2</Data></Cell>
   </Row>
   <Row>
    <Cell ss:StyleID="s22"/>
    <Cell ss:StyleID="s22"><Data ss:Type="String">contig23391</Data></Cell>
    <Cell ss:StyleID="s26"><Data ss:Type="Number">-0.66302000000000005</Data></Cell>
    <Cell ss:StyleID="s27"><Data ss:Type="Number">0.18346000000000001</Data></Cell>
    <Cell ss:StyleID="s26"><Data ss:Type="Number">-1.038</Data></Cell>
    <Cell ss:StyleID="s27"><Data ss:Type="Number">4.9102E-2</Data></Cell>
   </Row>
   <Row>
    <Cell ss:StyleID="s22"><Data ss:Type="String">eukaryotic translation initiation factor 4e</Data></Cell>
    <Cell ss:StyleID="s22"><Data ss:Type="String">contig23417</Data></Cell>
    <Cell ss:StyleID="s26"><Data ss:Type="Number">-1.5578000000000001</Data></Cell>
    <Cell ss:StyleID="s27"><Data ss:Type="Number">1.4829999999999999E-2</Data></Cell>
    <Cell ss:StyleID="s26"><Data ss:Type="Number">-1.218</Data></Cell>
    <Cell ss:StyleID="s27"><Data ss:Type="Number">3.3654000000000003E-2</Data></Cell>
   </Row>
   <Row>
    <Cell ss:StyleID="s22"/>
    <Cell ss:StyleID="s22"><Data ss:Type="String">contig23464</Data></Cell>
    <Cell ss:StyleID="s26"><Data ss:Type="Number">-3.5087999999999999</Data></Cell>
    <Cell ss:StyleID="s27"><Data ss:Type="Number">1.0872E-2</Data></Cell>
    <Cell ss:StyleID="s26"><Data ss:Type="Number">-3.8157000000000001</Data></Cell>
    <Cell ss:StyleID="s27"><Data ss:Type="Number">7.4216999999999998E-3</Data></Cell>
   </Row>
   <Row>
    <Cell ss:StyleID="s22"/>
    <Cell ss:StyleID="s22"><Data ss:Type="String">contig23487</Data></Cell>
    <Cell ss:StyleID="s26"><Data ss:Type="Number">2.1844000000000001</Data></Cell>
    <Cell ss:StyleID="s27"><Data ss:Type="Number">5.6734000000000003E-3</Data></Cell>
    <Cell ss:StyleID="s26"><Data ss:Type="Number">2.3424999999999998</Data></Cell>
    <Cell ss:StyleID="s27"><Data ss:Type="Number">3.5834999999999999E-3</Data></Cell>
   </Row>
   <Row>
    <Cell ss:StyleID="s22"/>
    <Cell ss:StyleID="s22"><Data ss:Type="String">contig23650</Data></Cell>
    <Cell ss:StyleID="s26"><Data ss:Type="Number">1.2094</Data></Cell>
    <Cell ss:StyleID="s27"><Data ss:Type="Number">5.4578000000000002E-2</Data></Cell>
    <Cell ss:StyleID="s26"><Data ss:Type="Number">1.7801</Data></Cell>
    <Cell ss:StyleID="s27"><Data ss:Type="Number">1.321E-2</Data></Cell>
   </Row>
   <Row>
    <Cell ss:StyleID="s22"/>
    <Cell ss:StyleID="s22"><Data ss:Type="String">contig23706</Data></Cell>
    <Cell ss:StyleID="s26"><Data ss:Type="Number">-1.1296999999999999</Data></Cell>
    <Cell ss:StyleID="s27"><Data ss:Type="Number">2.2943000000000002E-2</Data></Cell>
    <Cell ss:StyleID="s26"><Data ss:Type="Number">-1.0556000000000001</Data></Cell>
    <Cell ss:StyleID="s27"><Data ss:Type="Number">2.8607E-2</Data></Cell>
   </Row>
   <Row>
    <Cell ss:StyleID="s22"><Data ss:Type="String">camp response element-binding protein 5</Data></Cell>
    <Cell ss:StyleID="s22"><Data ss:Type="String">contig23718</Data></Cell>
    <Cell ss:StyleID="s26"><Data ss:Type="Number">-2.3923000000000001</Data></Cell>
    <Cell ss:StyleID="s27"><Data ss:Type="Number">4.1889000000000003E-2</Data></Cell>
    <Cell ss:StyleID="s26"><Data ss:Type="Number">-1.7970999999999999</Data></Cell>
    <Cell ss:StyleID="s27"><Data ss:Type="Number">0.10706</Data></Cell>
   </Row>
   <Row>
    <Cell ss:StyleID="s22"><Data ss:Type="String">protein</Data></Cell>
    <Cell ss:StyleID="s22"><Data ss:Type="String">contig23849</Data></Cell>
    <Cell ss:StyleID="s26"><Data ss:Type="Number">-1.6987000000000001</Data></Cell>
    <Cell ss:StyleID="s27"><Data ss:Type="Number">4.5433000000000001E-2</Data></Cell>
    <Cell ss:StyleID="s26"><Data ss:Type="Number">-2.0181</Data></Cell>
    <Cell ss:StyleID="s27"><Data ss:Type="Number">6.2587000000000004E-2</Data></Cell>
   </Row>
   <Row>
    <Cell ss:StyleID="s22"><Data ss:Type="String">von willebrand factor a domain containing 2</Data></Cell>
    <Cell ss:StyleID="s22"><Data ss:Type="String">contig23890</Data></Cell>
    <Cell ss:StyleID="s26"><Data ss:Type="Number">-1.2697000000000001</Data></Cell>
    <Cell ss:StyleID="s27"><Data ss:Type="Number">2.8178999999999999E-2</Data></Cell>
    <Cell ss:StyleID="s26"><Data ss:Type="Number">-1.2408999999999999</Data></Cell>
    <Cell ss:StyleID="s27"><Data ss:Type="Number">2.9729999999999999E-2</Data></Cell>
   </Row>
   <Row>
    <Cell ss:StyleID="s22"/>
    <Cell ss:StyleID="s22"><Data ss:Type="String">contig23893</Data></Cell>
    <Cell ss:StyleID="s26"><Data ss:Type="Number">-1.5855999999999999</Data></Cell>
    <Cell ss:StyleID="s27"><Data ss:Type="Number">1.0872E-2</Data></Cell>
    <Cell ss:StyleID="s26"><Data ss:Type="Number">-1.8664000000000001</Data></Cell>
    <Cell ss:StyleID="s27"><Data ss:Type="Number">5.1755000000000004E-3</Data></Cell>
   </Row>
   <Row>
    <Cell ss:StyleID="s22"><Data ss:Type="String">ubiquitin-conjugating enzyme e2r</Data></Cell>
    <Cell ss:StyleID="s22"><Data ss:Type="String">contig23898</Data></Cell>
    <Cell ss:StyleID="s26"><Data ss:Type="Number">-1.6196999999999999</Data></Cell>
    <Cell ss:StyleID="s27"><Data ss:Type="Number">2.7060000000000001E-2</Data></Cell>
    <Cell ss:StyleID="s26"><Data ss:Type="Number">-1.3324</Data></Cell>
    <Cell ss:StyleID="s27"><Data ss:Type="Number">5.2255000000000003E-2</Data></Cell>
   </Row>
   <Row>
    <Cell ss:StyleID="s22"><Data ss:Type="String">solute carrier family 22 (organic cation ergothioneine transporter) member 4</Data></Cell>
    <Cell ss:StyleID="s22"><Data ss:Type="String">contig23948</Data></Cell>
    <Cell ss:StyleID="s26"><Data ss:Type="Number">-1.7531000000000001</Data></Cell>
    <Cell ss:StyleID="s27"><Data ss:Type="Number">4.5828000000000001E-2</Data></Cell>
    <Cell ss:StyleID="s26"><Data ss:Type="Number">-1.7139</Data></Cell>
    <Cell ss:StyleID="s27"><Data ss:Type="Number">5.0495999999999999E-2</Data></Cell>
   </Row>
   <Row>
    <Cell ss:StyleID="s22"/>
    <Cell ss:StyleID="s22"><Data ss:Type="String">contig24042</Data></Cell>
    <Cell ss:StyleID="s26"><Data ss:Type="Number">0.97889000000000004</Data></Cell>
    <Cell ss:StyleID="s27"><Data ss:Type="Number">9.2994999999999994E-2</Data></Cell>
    <Cell ss:StyleID="s26"><Data ss:Type="Number">1.3259000000000001</Data></Cell>
    <Cell ss:StyleID="s27"><Data ss:Type="Number">3.4942000000000001E-2</Data></Cell>
   </Row>
   <Row>
    <Cell ss:StyleID="s22"/>
    <Cell ss:StyleID="s22"><Data ss:Type="String">contig24214</Data></Cell>
    <Cell ss:StyleID="s26"><Data ss:Type="Number">-1.7447999999999999</Data></Cell>
    <Cell ss:StyleID="s27"><Data ss:Type="Number">2.2501E-2</Data></Cell>
    <Cell ss:StyleID="s26"><Data ss:Type="Number">-1.6273</Data></Cell>
    <Cell ss:StyleID="s27"><Data ss:Type="Number">2.7973000000000001E-2</Data></Cell>
   </Row>
   <Row>
    <Cell ss:StyleID="s22"/>
    <Cell ss:StyleID="s22"><Data ss:Type="String">contig24289</Data></Cell>
    <Cell ss:StyleID="s26"><Data ss:Type="Number">-1.0363</Data></Cell>
    <Cell ss:StyleID="s27"><Data ss:Type="Number">0.10954</Data></Cell>
    <Cell ss:StyleID="s26"><Data ss:Type="Number">-1.4791000000000001</Data></Cell>
    <Cell ss:StyleID="s27"><Data ss:Type="Number">3.5011E-2</Data></Cell>
   </Row>
   <Row>
    <Cell ss:StyleID="s22"/>
    <Cell ss:StyleID="s22"><Data ss:Type="String">contig24365</Data></Cell>
    <Cell ss:StyleID="s26"><Data ss:Type="Number">1.4509000000000001</Data></Cell>
    <Cell ss:StyleID="s27"><Data ss:Type="Number">1.5613E-2</Data></Cell>
    <Cell ss:StyleID="s26"><Data ss:Type="Number">1.5034000000000001</Data></Cell>
    <Cell ss:StyleID="s27"><Data ss:Type="Number">1.2529E-2</Data></Cell>
   </Row>
   <Row>
    <Cell ss:StyleID="s22"/>
    <Cell ss:StyleID="s22"><Data ss:Type="String">contig24419</Data></Cell>
    <Cell ss:StyleID="s26"><Data ss:Type="Number">0.46022000000000002</Data></Cell>
    <Cell ss:StyleID="s27"><Data ss:Type="Number">0.45217000000000002</Data></Cell>
    <Cell ss:StyleID="s26"><Data ss:Type="Number">1.7382</Data></Cell>
    <Cell ss:StyleID="s27"><Data ss:Type="Number">1.3951E-2</Data></Cell>
   </Row>
   <Row>
    <Cell ss:StyleID="s22"/>
    <Cell ss:StyleID="s22"><Data ss:Type="String">contig24468</Data></Cell>
    <Cell ss:StyleID="s26"><Data ss:Type="Number">2.5240999999999998</Data></Cell>
    <Cell ss:StyleID="s27"><Data ss:Type="Number">1.7704999999999999E-3</Data></Cell>
    <Cell ss:StyleID="s26"><Data ss:Type="Number">2.7787000000000002</Data></Cell>
    <Cell ss:StyleID="s27"><Data ss:Type="Number">9.8754000000000008E-4</Data></Cell>
   </Row>
   <Row>
    <Cell ss:StyleID="s22"/>
    <Cell ss:StyleID="s22"><Data ss:Type="String">contig24511</Data></Cell>
    <Cell ss:StyleID="s26"><Data ss:Type="Number">-1.1455</Data></Cell>
    <Cell ss:StyleID="s27"><Data ss:Type="Number">9.4142000000000003E-2</Data></Cell>
    <Cell ss:StyleID="s26"><Data ss:Type="Number">-1.5124</Data></Cell>
    <Cell ss:StyleID="s27"><Data ss:Type="Number">3.9190999999999997E-2</Data></Cell>
   </Row>
   <Row>
    <Cell ss:StyleID="s22"/>
    <Cell ss:StyleID="s22"><Data ss:Type="String">contig24526</Data></Cell>
    <Cell ss:StyleID="s26"><Data ss:Type="Number">1.0099</Data></Cell>
    <Cell ss:StyleID="s27"><Data ss:Type="Number">3.0741000000000001E-2</Data></Cell>
    <Cell ss:StyleID="s26"><Data ss:Type="Number">1.1463000000000001</Data></Cell>
    <Cell ss:StyleID="s27"><Data ss:Type="Number">1.9501000000000001E-2</Data></Cell>
   </Row>
   <Row>
    <Cell ss:StyleID="s22"><Data ss:Type="String">zinc finger protein partial</Data></Cell>
    <Cell ss:StyleID="s22"><Data ss:Type="String">contig24579</Data></Cell>
    <Cell ss:StyleID="s26"><Data ss:Type="Number">-0.82865</Data></Cell>
    <Cell ss:StyleID="s27"><Data ss:Type="Number">7.0055000000000006E-2</Data></Cell>
    <Cell ss:StyleID="s26"><Data ss:Type="Number">-0.92362999999999995</Data></Cell>
    <Cell ss:StyleID="s27"><Data ss:Type="Number">4.9102E-2</Data></Cell>
   </Row>
   <Row>
    <Cell ss:StyleID="s22"/>
    <Cell ss:StyleID="s22"><Data ss:Type="String">contig24611</Data></Cell>
    <Cell ss:StyleID="s26"><Data ss:Type="Number">-1.0583</Data></Cell>
    <Cell ss:StyleID="s27"><Data ss:Type="Number">2.4226000000000001E-2</Data></Cell>
    <Cell ss:StyleID="s26"><Data ss:Type="Number">-1.0294000000000001</Data></Cell>
    <Cell ss:StyleID="s27"><Data ss:Type="Number">2.6151000000000001E-2</Data></Cell>
   </Row>
   <Row>
    <Cell ss:StyleID="s22"><Data ss:Type="String">nuclear autoantigenic sperm protein (histone-binding)</Data></Cell>
    <Cell ss:StyleID="s22"><Data ss:Type="String">contig24632</Data></Cell>
    <Cell ss:StyleID="s26"><Data ss:Type="Number">-2.3628</Data></Cell>
    <Cell ss:StyleID="s27"><Data ss:Type="Number">1.7159000000000001E-2</Data></Cell>
    <Cell ss:StyleID="s26"><Data ss:Type="Number">-2.0638999999999998</Data></Cell>
    <Cell ss:StyleID="s27"><Data ss:Type="Number">2.7659E-2</Data></Cell>
   </Row>
   <Row>
    <Cell ss:StyleID="s22"><Data ss:Type="String">protein</Data></Cell>
    <Cell ss:StyleID="s22"><Data ss:Type="String">contig24674</Data></Cell>
    <Cell ss:StyleID="s26"><Data ss:Type="Number">1.4697</Data></Cell>
    <Cell ss:StyleID="s27"><Data ss:Type="Number">2.9637E-2</Data></Cell>
    <Cell ss:StyleID="s26"><Data ss:Type="Number">1.4562999999999999</Data></Cell>
    <Cell ss:StyleID="s27"><Data ss:Type="Number">2.9729999999999999E-2</Data></Cell>
   </Row>
   <Row>
    <Cell ss:StyleID="s22"/>
    <Cell ss:StyleID="s22"><Data ss:Type="String">contig24680</Data></Cell>
    <Cell ss:StyleID="s26"><Data ss:Type="Number">1.6714</Data></Cell>
    <Cell ss:StyleID="s27"><Data ss:Type="Number">3.5247E-3</Data></Cell>
    <Cell ss:StyleID="s26"><Data ss:Type="Number">2.0066000000000002</Data></Cell>
    <Cell ss:StyleID="s27"><Data ss:Type="Number">1.3320000000000001E-3</Data></Cell>
   </Row>
   <Row>
    <Cell ss:StyleID="s22"><Data ss:Type="String">hypothetical protein BRAFLDRAFT_88472 [Branchiostoma floridae]</Data></Cell>
    <Cell ss:StyleID="s22"><Data ss:Type="String">contig24760</Data></Cell>
    <Cell ss:StyleID="s26"><Data ss:Type="Number">0.77917000000000003</Data></Cell>
    <Cell ss:StyleID="s27"><Data ss:Type="Number">0.11355</Data></Cell>
    <Cell ss:StyleID="s26"><Data ss:Type="Number">1.2433000000000001</Data></Cell>
    <Cell ss:StyleID="s27"><Data ss:Type="Number">2.4646999999999999E-2</Data></Cell>
   </Row>
   <Row>
    <Cell ss:StyleID="s22"/>
    <Cell ss:StyleID="s22"><Data ss:Type="String">contig24910</Data></Cell>
    <Cell ss:StyleID="s26"><Data ss:Type="Number">-0.95767999999999998</Data></Cell>
    <Cell ss:StyleID="s27"><Data ss:Type="Number">4.0654000000000003E-2</Data></Cell>
    <Cell ss:StyleID="s26"><Data ss:Type="Number">-0.88470000000000004</Data></Cell>
    <Cell ss:StyleID="s27"><Data ss:Type="Number">5.5067999999999999E-2</Data></Cell>
   </Row>
   <Row>
    <Cell ss:StyleID="s22"><Data ss:Type="String">aldehyde dehydrogenase 1 member l2 isoform 2</Data></Cell>
    <Cell ss:StyleID="s22"><Data ss:Type="String">contig25015</Data></Cell>
    <Cell ss:StyleID="s26"><Data ss:Type="Number">-1.0536000000000001</Data></Cell>
    <Cell ss:StyleID="s27"><Data ss:Type="Number">4.6618E-2</Data></Cell>
    <Cell ss:StyleID="s26"><Data ss:Type="Number">-1.0965</Data></Cell>
    <Cell ss:StyleID="s27"><Data ss:Type="Number">4.1506000000000001E-2</Data></Cell>
   </Row>
   <Row>
    <Cell ss:StyleID="s22"/>
    <Cell ss:StyleID="s22"><Data ss:Type="String">contig25045</Data></Cell>
    <Cell ss:StyleID="s26"><Data ss:Type="Number">-1.4005000000000001</Data></Cell>
    <Cell ss:StyleID="s27"><Data ss:Type="Number">0.11897000000000001</Data></Cell>
    <Cell ss:StyleID="s26"><Data ss:Type="Number">-2.8464999999999998</Data></Cell>
    <Cell ss:StyleID="s27"><Data ss:Type="Number">9.9425999999999994E-3</Data></Cell>
   </Row>
   <Row>
    <Cell ss:StyleID="s22"/>
    <Cell ss:StyleID="s22"><Data ss:Type="String">contig25114</Data></Cell>
    <Cell ss:StyleID="s26"><Data ss:Type="Number">1.4462999999999999</Data></Cell>
    <Cell ss:StyleID="s27"><Data ss:Type="Number">4.6826E-2</Data></Cell>
    <Cell ss:StyleID="s26"><Data ss:Type="Number">1.0421</Data></Cell>
    <Cell ss:StyleID="s27"><Data ss:Type="Number">0.13203999999999999</Data></Cell>
   </Row>
   <Row>
    <Cell ss:StyleID="s22"/>
    <Cell ss:StyleID="s22"><Data ss:Type="String">contig25129</Data></Cell>
    <Cell ss:StyleID="s26"><Data ss:Type="Number">-1.3082</Data></Cell>
    <Cell ss:StyleID="s27"><Data ss:Type="Number">3.4258999999999998E-2</Data></Cell>
    <Cell ss:StyleID="s26"><Data ss:Type="Number">-1.4922</Data></Cell>
    <Cell ss:StyleID="s27"><Data ss:Type="Number">2.1273E-2</Data></Cell>
   </Row>
   <Row>
    <Cell ss:StyleID="s22"/>
    <Cell ss:StyleID="s22"><Data ss:Type="String">contig25159</Data></Cell>
    <Cell ss:StyleID="s26"><Data ss:Type="Number">-2.8471000000000002</Data></Cell>
    <Cell ss:StyleID="s27"><Data ss:Type="Number">8.6535999999999991E-3</Data></Cell>
    <Cell ss:StyleID="s26"><Data ss:Type="Number">-2.4192</Data></Cell>
    <Cell ss:StyleID="s27"><Data ss:Type="Number">1.4578000000000001E-2</Data></Cell>
   </Row>
   <Row>
    <Cell ss:StyleID="s22"><Data ss:Type="String">dentin sialophosphoprotein</Data></Cell>
    <Cell ss:StyleID="s22"><Data ss:Type="String">contig25240</Data></Cell>
    <Cell ss:StyleID="s26"><Data ss:Type="Number">-1.0086999999999999</Data></Cell>
    <Cell ss:StyleID="s27"><Data ss:Type="Number">3.0598E-2</Data></Cell>
    <Cell ss:StyleID="s26"><Data ss:Type="Number">-0.83304999999999996</Data></Cell>
    <Cell ss:StyleID="s27"><Data ss:Type="Number">5.8775000000000001E-2</Data></Cell>
   </Row>
   <Row>
    <Cell ss:StyleID="s22"/>
    <Cell ss:StyleID="s22"><Data ss:Type="String">contig25312</Data></Cell>
    <Cell ss:StyleID="s26"><Data ss:Type="Number">1.1684000000000001</Data></Cell>
    <Cell ss:StyleID="s27"><Data ss:Type="Number">3.8051000000000001E-2</Data></Cell>
    <Cell ss:StyleID="s26"><Data ss:Type="Number">1.4172</Data></Cell>
    <Cell ss:StyleID="s27"><Data ss:Type="Number">1.8943999999999999E-2</Data></Cell>
   </Row>
   <Row>
    <Cell ss:StyleID="s22"><Data ss:Type="String">novel krab box containing protein</Data></Cell>
    <Cell ss:StyleID="s22"><Data ss:Type="String">contig25340</Data></Cell>
    <Cell ss:StyleID="s26"><Data ss:Type="Number">-0.84706999999999999</Data></Cell>
    <Cell ss:StyleID="s27"><Data ss:Type="Number">7.9020000000000007E-2</Data></Cell>
    <Cell ss:StyleID="s26"><Data ss:Type="Number">-0.99178999999999995</Data></Cell>
    <Cell ss:StyleID="s27"><Data ss:Type="Number">4.8257000000000001E-2</Data></Cell>
   </Row>
   <Row>
    <Cell ss:StyleID="s22"><Data ss:Type="String">camp responsive element binding 2</Data></Cell>
    <Cell ss:StyleID="s22"><Data ss:Type="String">contig25379</Data></Cell>
    <Cell ss:StyleID="s26"><Data ss:Type="Number">1.3553999999999999</Data></Cell>
    <Cell ss:StyleID="s27"><Data ss:Type="Number">0.12092</Data></Cell>
    <Cell ss:StyleID="s26"><Data ss:Type="Number">2.6981999999999999</Data></Cell>
    <Cell ss:StyleID="s27"><Data ss:Type="Number">1.0898E-2</Data></Cell>
   </Row>
   <Row>
    <Cell ss:StyleID="s22"/>
    <Cell ss:StyleID="s22"><Data ss:Type="String">contig25438</Data></Cell>
    <Cell ss:StyleID="s26"><Data ss:Type="Number">-1.5218</Data></Cell>
    <Cell ss:StyleID="s27"><Data ss:Type="Number">7.4720999999999997E-3</Data></Cell>
    <Cell ss:StyleID="s26"><Data ss:Type="Number">-1.3855999999999999</Data></Cell>
    <Cell ss:StyleID="s27"><Data ss:Type="Number">9.8990999999999992E-3</Data></Cell>
   </Row>
   <Row>
    <Cell ss:StyleID="s22"/>
    <Cell ss:StyleID="s22"><Data ss:Type="String">contig25499</Data></Cell>
    <Cell ss:StyleID="s26"><Data ss:Type="Number">-1.3774</Data></Cell>
    <Cell ss:StyleID="s27"><Data ss:Type="Number">3.9393999999999998E-2</Data></Cell>
    <Cell ss:StyleID="s26"><Data ss:Type="Number">-1.1660999999999999</Data></Cell>
    <Cell ss:StyleID="s27"><Data ss:Type="Number">7.0438000000000001E-2</Data></Cell>
   </Row>
   <Row>
    <Cell ss:StyleID="s22"/>
    <Cell ss:StyleID="s22"><Data ss:Type="String">contig25683</Data></Cell>
    <Cell ss:StyleID="s26"><Data ss:Type="Number">-1.4484999999999999</Data></Cell>
    <Cell ss:StyleID="s27"><Data ss:Type="Number">3.5205E-2</Data></Cell>
    <Cell ss:StyleID="s26"><Data ss:Type="Number">-1.3004</Data></Cell>
    <Cell ss:StyleID="s27"><Data ss:Type="Number">5.2357000000000001E-2</Data></Cell>
   </Row>
   <Row>
    <Cell ss:StyleID="s22"><Data ss:Type="String">hrpx_plalo ame: full=histidine-rich glycoprotein flags: precursor</Data></Cell>
    <Cell ss:StyleID="s22"><Data ss:Type="String">contig25774</Data></Cell>
    <Cell ss:StyleID="s26"><Data ss:Type="Number">-2.2536</Data></Cell>
    <Cell ss:StyleID="s27"><Data ss:Type="Number">9.3083999999999997E-3</Data></Cell>
    <Cell ss:StyleID="s26"><Data ss:Type="Number">-2.2643</Data></Cell>
    <Cell ss:StyleID="s27"><Data ss:Type="Number">8.1233999999999994E-3</Data></Cell>
   </Row>
   <Row>
    <Cell ss:StyleID="s22"/>
    <Cell ss:StyleID="s22"><Data ss:Type="String">contig25828</Data></Cell>
    <Cell ss:StyleID="s26"><Data ss:Type="Number">0.46122000000000002</Data></Cell>
    <Cell ss:StyleID="s27"><Data ss:Type="Number">0.38623000000000002</Data></Cell>
    <Cell ss:StyleID="s26"><Data ss:Type="Number">1.1749000000000001</Data></Cell>
    <Cell ss:StyleID="s27"><Data ss:Type="Number">4.4283999999999997E-2</Data></Cell>
   </Row>
   <Row>
    <Cell ss:StyleID="s22"/>
    <Cell ss:StyleID="s22"><Data ss:Type="String">contig25858</Data></Cell>
    <Cell ss:StyleID="s26"><Data ss:Type="Number">-1.4142999999999999</Data></Cell>
    <Cell ss:StyleID="s27"><Data ss:Type="Number">4.6826E-2</Data></Cell>
    <Cell ss:StyleID="s26"><Data ss:Type="Number">-1.4282999999999999</Data></Cell>
    <Cell ss:StyleID="s27"><Data ss:Type="Number">4.5809999999999997E-2</Data></Cell>
   </Row>
   <Row>
    <Cell ss:StyleID="s22"/>
    <Cell ss:StyleID="s22"><Data ss:Type="String">contig25938</Data></Cell>
    <Cell ss:StyleID="s26"><Data ss:Type="Number">-2.2111999999999998</Data></Cell>
    <Cell ss:StyleID="s27"><Data ss:Type="Number">4.4434000000000001E-2</Data></Cell>
    <Cell ss:StyleID="s26"><Data ss:Type="Number">-2.7048999999999999</Data></Cell>
    <Cell ss:StyleID="s27"><Data ss:Type="Number">2.1493999999999999E-2</Data></Cell>
   </Row>
   <Row>
    <Cell ss:StyleID="s22"><Data ss:Type="String">stip1 homology and u box-containing</Data></Cell>
    <Cell ss:StyleID="s22"><Data ss:Type="String">contig26012</Data></Cell>
    <Cell ss:StyleID="s26"><Data ss:Type="Number">-1.2163999999999999</Data></Cell>
    <Cell ss:StyleID="s27"><Data ss:Type="Number">4.2959999999999998E-2</Data></Cell>
    <Cell ss:StyleID="s26"><Data ss:Type="Number">-0.79276000000000002</Data></Cell>
    <Cell ss:StyleID="s27"><Data ss:Type="Number">0.16353000000000001</Data></Cell>
   </Row>
   <Row>
    <Cell ss:StyleID="s22"/>
    <Cell ss:StyleID="s22"><Data ss:Type="String">contig26088</Data></Cell>
    <Cell ss:StyleID="s26"><Data ss:Type="Number">1.1862999999999999</Data></Cell>
    <Cell ss:StyleID="s27"><Data ss:Type="Number">0.10571</Data></Cell>
    <Cell ss:StyleID="s26"><Data ss:Type="Number">1.5651999999999999</Data></Cell>
    <Cell ss:StyleID="s27"><Data ss:Type="Number">4.7343000000000003E-2</Data></Cell>
   </Row>
   <Row>
    <Cell ss:StyleID="s22"/>
    <Cell ss:StyleID="s22"><Data ss:Type="String">contig26098</Data></Cell>
    <Cell ss:StyleID="s26"><Data ss:Type="Number">-1.3447</Data></Cell>
    <Cell ss:StyleID="s27"><Data ss:Type="Number">1.1672999999999999E-2</Data></Cell>
    <Cell ss:StyleID="s26"><Data ss:Type="Number">-1.2817000000000001</Data></Cell>
    <Cell ss:StyleID="s27"><Data ss:Type="Number">1.2622E-2</Data></Cell>
   </Row>
   <Row>
    <Cell ss:StyleID="s22"><Data ss:Type="String">spore cortex-lytic enzyme</Data></Cell>
    <Cell ss:StyleID="s22"><Data ss:Type="String">contig26114</Data></Cell>
    <Cell ss:StyleID="s26"><Data ss:Type="Number">-1.3521000000000001</Data></Cell>
    <Cell ss:StyleID="s27"><Data ss:Type="Number">1.6433E-2</Data></Cell>
    <Cell ss:StyleID="s26"><Data ss:Type="Number">-1.0719000000000001</Data></Cell>
    <Cell ss:StyleID="s27"><Data ss:Type="Number">3.6787E-2</Data></Cell>
   </Row>
   <Row>
    <Cell ss:StyleID="s22"><Data ss:Type="String">aldo keto reductase</Data></Cell>
    <Cell ss:StyleID="s22"><Data ss:Type="String">contig26119</Data></Cell>
    <Cell ss:StyleID="s26"><Data ss:Type="Number">-1.2490000000000001</Data></Cell>
    <Cell ss:StyleID="s27"><Data ss:Type="Number">6.3383999999999996E-2</Data></Cell>
    <Cell ss:StyleID="s26"><Data ss:Type="Number">-2.1541999999999999</Data></Cell>
    <Cell ss:StyleID="s27"><Data ss:Type="Number">1.4356000000000001E-2</Data></Cell>
   </Row>
   <Row>
    <Cell ss:StyleID="s22"/>
    <Cell ss:StyleID="s22"><Data ss:Type="String">contig26130</Data></Cell>
    <Cell ss:StyleID="s26"><Data ss:Type="Number">1.1483000000000001</Data></Cell>
    <Cell ss:StyleID="s27"><Data ss:Type="Number">2.4303000000000002E-2</Data></Cell>
    <Cell ss:StyleID="s26"><Data ss:Type="Number">1.3009999999999999</Data></Cell>
    <Cell ss:StyleID="s27"><Data ss:Type="Number">1.3951E-2</Data></Cell>
   </Row>
   <Row>
    <Cell ss:StyleID="s22"><Data ss:Type="String">protein</Data></Cell>
    <Cell ss:StyleID="s22"><Data ss:Type="String">contig26166</Data></Cell>
    <Cell ss:StyleID="s26"><Data ss:Type="Number">1.2911999999999999</Data></Cell>
    <Cell ss:StyleID="s27"><Data ss:Type="Number">2.7060000000000001E-2</Data></Cell>
    <Cell ss:StyleID="s26"><Data ss:Type="Number">1.4319</Data></Cell>
    <Cell ss:StyleID="s27"><Data ss:Type="Number">1.7527000000000001E-2</Data></Cell>
   </Row>
   <Row>
    <Cell ss:StyleID="s22"><Data ss:Type="String">brain protein i3</Data></Cell>
    <Cell ss:StyleID="s22"><Data ss:Type="String">contig26241</Data></Cell>
    <Cell ss:StyleID="s26"><Data ss:Type="Number">-1.5202</Data></Cell>
    <Cell ss:StyleID="s27"><Data ss:Type="Number">3.9607999999999997E-2</Data></Cell>
    <Cell ss:StyleID="s26"><Data ss:Type="Number">-2.0449000000000002</Data></Cell>
    <Cell ss:StyleID="s27"><Data ss:Type="Number">1.321E-2</Data></Cell>
   </Row>
   <Row>
    <Cell ss:StyleID="s22"/>
    <Cell ss:StyleID="s22"><Data ss:Type="String">contig26517</Data></Cell>
    <Cell ss:StyleID="s26"><Data ss:Type="Number">-1.8502000000000001</Data></Cell>
    <Cell ss:StyleID="s27"><Data ss:Type="Number">1.8821000000000001E-2</Data></Cell>
    <Cell ss:StyleID="s26"><Data ss:Type="Number">-1.4652000000000001</Data></Cell>
    <Cell ss:StyleID="s27"><Data ss:Type="Number">4.2131000000000002E-2</Data></Cell>
   </Row>
   <Row>
    <Cell ss:StyleID="s22"/>
    <Cell ss:StyleID="s22"><Data ss:Type="String">contig26614</Data></Cell>
    <Cell ss:StyleID="s26"><Data ss:Type="Number">-1.1921999999999999</Data></Cell>
    <Cell ss:StyleID="s27"><Data ss:Type="Number">4.2729999999999997E-2</Data></Cell>
    <Cell ss:StyleID="s26"><Data ss:Type="Number">-0.86521999999999999</Data></Cell>
    <Cell ss:StyleID="s27"><Data ss:Type="Number">0.11935</Data></Cell>
   </Row>
   <Row>
    <Cell ss:StyleID="s22"><Data ss:Type="String">excision repair cross-complementing rodent repair complementation group 6</Data></Cell>
    <Cell ss:StyleID="s22"><Data ss:Type="String">contig26655</Data></Cell>
    <Cell ss:StyleID="s26"><Data ss:Type="Number">1.8811</Data></Cell>
    <Cell ss:StyleID="s27"><Data ss:Type="Number">9.5665999999999998E-3</Data></Cell>
    <Cell ss:StyleID="s26"><Data ss:Type="Number">2.15</Data></Cell>
    <Cell ss:StyleID="s27"><Data ss:Type="Number">5.1755000000000004E-3</Data></Cell>
   </Row>
   <Row>
    <Cell ss:StyleID="s22"/>
    <Cell ss:StyleID="s22"><Data ss:Type="String">contig26657</Data></Cell>
    <Cell ss:StyleID="s26"><Data ss:Type="Number">0.60755999999999999</Data></Cell>
    <Cell ss:StyleID="s27"><Data ss:Type="Number">0.59653999999999996</Data></Cell>
    <Cell ss:StyleID="s26"><Data ss:Type="Number">5.0915999999999997</Data></Cell>
    <Cell ss:StyleID="s27"><Data ss:Type="Number">3.8159999999999999E-2</Data></Cell>
   </Row>
   <Row>
    <Cell ss:StyleID="s22"/>
    <Cell ss:StyleID="s22"><Data ss:Type="String">contig26825</Data></Cell>
    <Cell ss:StyleID="s26"><Data ss:Type="Number">-0.94820000000000004</Data></Cell>
    <Cell ss:StyleID="s27"><Data ss:Type="Number">0.23385</Data></Cell>
    <Cell ss:StyleID="s26"><Data ss:Type="Number">-1.6856</Data></Cell>
    <Cell ss:StyleID="s27"><Data ss:Type="Number">4.7343000000000003E-2</Data></Cell>
   </Row>
   <Row>
    <Cell ss:StyleID="s22"><Data ss:Type="String">6- muscle type</Data></Cell>
    <Cell ss:StyleID="s22"><Data ss:Type="String">contig26831</Data></Cell>
    <Cell ss:StyleID="s26"><Data ss:Type="Number">-1.5267999999999999</Data></Cell>
    <Cell ss:StyleID="s27"><Data ss:Type="Number">4.2215999999999997E-2</Data></Cell>
    <Cell ss:StyleID="s26"><Data ss:Type="Number">-1.4831000000000001</Data></Cell>
    <Cell ss:StyleID="s27"><Data ss:Type="Number">4.7752999999999997E-2</Data></Cell>
   </Row>
   <Row>
    <Cell ss:StyleID="s22"/>
    <Cell ss:StyleID="s22"><Data ss:Type="String">contig26869</Data></Cell>
    <Cell ss:StyleID="s26"><Data ss:Type="Number">1.3994</Data></Cell>
    <Cell ss:StyleID="s27"><Data ss:Type="Number">4.1763000000000002E-2</Data></Cell>
    <Cell ss:StyleID="s26"><Data ss:Type="Number">1.3815999999999999</Data></Cell>
    <Cell ss:StyleID="s27"><Data ss:Type="Number">4.4198000000000001E-2</Data></Cell>
   </Row>
   <Row>
    <Cell ss:StyleID="s22"/>
    <Cell ss:StyleID="s22"><Data ss:Type="String">contig27020</Data></Cell>
    <Cell ss:StyleID="s26"><Data ss:Type="Number">1.6396999999999999</Data></Cell>
    <Cell ss:StyleID="s27"><Data ss:Type="Number">1.5211000000000001E-2</Data></Cell>
    <Cell ss:StyleID="s26"><Data ss:Type="Number">2.0164</Data></Cell>
    <Cell ss:StyleID="s27"><Data ss:Type="Number">6.3609000000000001E-3</Data></Cell>
   </Row>
   <Row>
    <Cell ss:StyleID="s22"/>
    <Cell ss:StyleID="s22"><Data ss:Type="String">contig27046</Data></Cell>
    <Cell ss:StyleID="s26"><Data ss:Type="Number">-3.1655000000000002</Data></Cell>
    <Cell ss:StyleID="s27"><Data ss:Type="Number">1.9229E-3</Data></Cell>
    <Cell ss:StyleID="s26"><Data ss:Type="Number">-3.1038000000000001</Data></Cell>
    <Cell ss:StyleID="s27"><Data ss:Type="Number">1.6149000000000001E-3</Data></Cell>
   </Row>
   <Row>
    <Cell ss:StyleID="s22"/>
    <Cell ss:StyleID="s22"><Data ss:Type="String">contig27060</Data></Cell>
    <Cell ss:StyleID="s26"><Data ss:Type="Number">-0.78642999999999996</Data></Cell>
    <Cell ss:StyleID="s27"><Data ss:Type="Number">0.23466000000000001</Data></Cell>
    <Cell ss:StyleID="s26"><Data ss:Type="Number">-1.8914</Data></Cell>
    <Cell ss:StyleID="s27"><Data ss:Type="Number">2.4646999999999999E-2</Data></Cell>
   </Row>
   <Row>
    <Cell ss:StyleID="s22"/>
    <Cell ss:StyleID="s22"><Data ss:Type="String">contig27138</Data></Cell>
    <Cell ss:StyleID="s26"><Data ss:Type="Number">0.78966999999999998</Data></Cell>
    <Cell ss:StyleID="s27"><Data ss:Type="Number">9.3443999999999999E-2</Data></Cell>
    <Cell ss:StyleID="s26"><Data ss:Type="Number">0.98282999999999998</Data></Cell>
    <Cell ss:StyleID="s27"><Data ss:Type="Number">4.7343000000000003E-2</Data></Cell>
   </Row>
   <Row>
    <Cell ss:StyleID="s22"/>
    <Cell ss:StyleID="s22"><Data ss:Type="String">contig27146</Data></Cell>
    <Cell ss:StyleID="s26"><Data ss:Type="Number">-1.2358</Data></Cell>
    <Cell ss:StyleID="s27"><Data ss:Type="Number">3.4125999999999997E-2</Data></Cell>
    <Cell ss:StyleID="s26"><Data ss:Type="Number">-1.2407999999999999</Data></Cell>
    <Cell ss:StyleID="s27"><Data ss:Type="Number">3.4362999999999998E-2</Data></Cell>
   </Row>
   <Row>
    <Cell ss:StyleID="s22"/>
    <Cell ss:StyleID="s22"><Data ss:Type="String">contig27177</Data></Cell>
    <Cell ss:StyleID="s26"><Data ss:Type="Number">-1.3142</Data></Cell>
    <Cell ss:StyleID="s27"><Data ss:Type="Number">1.0239E-2</Data></Cell>
    <Cell ss:StyleID="s26"><Data ss:Type="Number">-1.0035000000000001</Data></Cell>
    <Cell ss:StyleID="s27"><Data ss:Type="Number">2.6966E-2</Data></Cell>
   </Row>
   <Row>
    <Cell ss:StyleID="s22"/>
    <Cell ss:StyleID="s22"><Data ss:Type="String">GYUW2K401A02DA</Data></Cell>
    <Cell ss:StyleID="s26"><Data ss:Type="Number">-3.3098000000000001</Data></Cell>
    <Cell ss:StyleID="s27"><Data ss:Type="Number">1.5598000000000001E-2</Data></Cell>
    <Cell ss:StyleID="s26"><Data ss:Type="Number">-4.9287999999999998</Data></Cell>
    <Cell ss:StyleID="s27"><Data ss:Type="Number">1.2963E-3</Data></Cell>
   </Row>
   <Row>
    <Cell ss:StyleID="s22"/>
    <Cell ss:StyleID="s22"><Data ss:Type="String">GYUW2K401A0CIS</Data></Cell>
    <Cell ss:StyleID="s26"><Data ss:Type="Number">1.3775999999999999</Data></Cell>
    <Cell ss:StyleID="s27"><Data ss:Type="Number">2.3722E-2</Data></Cell>
    <Cell ss:StyleID="s26"><Data ss:Type="Number">1.4914000000000001</Data></Cell>
    <Cell ss:StyleID="s27"><Data ss:Type="Number">1.6333E-2</Data></Cell>
   </Row>
   <Row>
    <Cell ss:StyleID="s22"><Data ss:Type="String">rothmund-thomson syndrome dna helicase recq4</Data></Cell>
    <Cell ss:StyleID="s22"><Data ss:Type="String">GYUW2K401A0E60</Data></Cell>
    <Cell ss:StyleID="s26"><Data ss:Type="Number">-1.7497</Data></Cell>
    <Cell ss:StyleID="s27"><Data ss:Type="Number">5.9251E-3</Data></Cell>
    <Cell ss:StyleID="s26"><Data ss:Type="Number">-1.587</Data></Cell>
    <Cell ss:StyleID="s27"><Data ss:Type="Number">7.9909999999999998E-3</Data></Cell>
   </Row>
   <Row>
    <Cell ss:StyleID="s22"/>
    <Cell ss:StyleID="s22"><Data ss:Type="String">GYUW2K401A31IA</Data></Cell>
    <Cell ss:StyleID="s26"><Data ss:Type="Number">-1.4175</Data></Cell>
    <Cell ss:StyleID="s27"><Data ss:Type="Number">2.0326E-2</Data></Cell>
    <Cell ss:StyleID="s26"><Data ss:Type="Number">-1.3005</Data></Cell>
    <Cell ss:StyleID="s27"><Data ss:Type="Number">2.7156E-2</Data></Cell>
   </Row>
   <Row>
    <Cell ss:StyleID="s22"/>
    <Cell ss:StyleID="s22"><Data ss:Type="String">GYUW2K401A3IZH</Data></Cell>
    <Cell ss:StyleID="s26"><Data ss:Type="Number">-1.4426000000000001</Data></Cell>
    <Cell ss:StyleID="s27"><Data ss:Type="Number">9.2254000000000003E-2</Data></Cell>
    <Cell ss:StyleID="s26"><Data ss:Type="Number">-1.8995</Data></Cell>
    <Cell ss:StyleID="s27"><Data ss:Type="Number">3.8448000000000003E-2</Data></Cell>
   </Row>
   <Row>
    <Cell ss:StyleID="s22"/>
    <Cell ss:StyleID="s22"><Data ss:Type="String">GYUW2K401A3ZWZ</Data></Cell>
    <Cell ss:StyleID="s26"><Data ss:Type="Number">-0.81194999999999995</Data></Cell>
    <Cell ss:StyleID="s27"><Data ss:Type="Number">0.34944999999999998</Data></Cell>
    <Cell ss:StyleID="s26"><Data ss:Type="Number">-2.0131999999999999</Data></Cell>
    <Cell ss:StyleID="s27"><Data ss:Type="Number">3.5934000000000001E-2</Data></Cell>
   </Row>
   <Row>
    <Cell ss:StyleID="s22"/>
    <Cell ss:StyleID="s22"><Data ss:Type="String">GYUW2K401A5GGA</Data></Cell>
    <Cell ss:StyleID="s26"><Data ss:Type="Number">-8.6005999999999999E-2</Data></Cell>
    <Cell ss:StyleID="s27"><Data ss:Type="Number">0.86319000000000001</Data></Cell>
    <Cell ss:StyleID="s26"><Data ss:Type="Number">-1.1685000000000001</Data></Cell>
    <Cell ss:StyleID="s27"><Data ss:Type="Number">1.8225000000000002E-2</Data></Cell>
   </Row>
   <Row>
    <Cell ss:StyleID="s22"/>
    <Cell ss:StyleID="s22"><Data ss:Type="String">GYUW2K401A6S8T</Data></Cell>
    <Cell ss:StyleID="s26"><Data ss:Type="Number">-1.7390000000000001</Data></Cell>
    <Cell ss:StyleID="s27"><Data ss:Type="Number">6.1370000000000001E-3</Data></Cell>
    <Cell ss:StyleID="s26"><Data ss:Type="Number">-1.6539999999999999</Data></Cell>
    <Cell ss:StyleID="s27"><Data ss:Type="Number">7.3731999999999999E-3</Data></Cell>
   </Row>
   <Row>
    <Cell ss:StyleID="s22"/>
    <Cell ss:StyleID="s22"><Data ss:Type="String">GYUW2K401A6TCV</Data></Cell>
    <Cell ss:StyleID="s26"><Data ss:Type="Number">0.57096000000000002</Data></Cell>
    <Cell ss:StyleID="s27"><Data ss:Type="Number">0.16278000000000001</Data></Cell>
    <Cell ss:StyleID="s26"><Data ss:Type="Number">0.8992</Data></Cell>
    <Cell ss:StyleID="s27"><Data ss:Type="Number">4.0847000000000001E-2</Data></Cell>
   </Row>
   <Row>
    <Cell ss:StyleID="s22"/>
    <Cell ss:StyleID="s22"><Data ss:Type="String">GYUW2K401A7HHT</Data></Cell>
    <Cell ss:StyleID="s26"><Data ss:Type="Number">-1.0972</Data></Cell>
    <Cell ss:StyleID="s27"><Data ss:Type="Number">2.6627000000000001E-2</Data></Cell>
    <Cell ss:StyleID="s26"><Data ss:Type="Number">-0.98746999999999996</Data></Cell>
    <Cell ss:StyleID="s27"><Data ss:Type="Number">3.7309000000000002E-2</Data></Cell>
   </Row>
   <Row>
    <Cell ss:StyleID="s22"><Data ss:Type="String">cyclin-dependent kinase-like 1 (cdc2-related kinase)</Data></Cell>
    <Cell ss:StyleID="s22"><Data ss:Type="String">GYUW2K401A7M3W</Data></Cell>
    <Cell ss:StyleID="s26"><Data ss:Type="Number">-2.3542999999999998</Data></Cell>
    <Cell ss:StyleID="s27"><Data ss:Type="Number">1.5678999999999998E-2</Data></Cell>
    <Cell ss:StyleID="s26"><Data ss:Type="Number">-2.2866</Data></Cell>
    <Cell ss:StyleID="s27"><Data ss:Type="Number">1.5955E-2</Data></Cell>
   </Row>
   <Row>
    <Cell ss:StyleID="s22"/>
    <Cell ss:StyleID="s22"><Data ss:Type="String">GYUW2K401A85ZX</Data></Cell>
    <Cell ss:StyleID="s26"><Data ss:Type="Number">-1.0258</Data></Cell>
    <Cell ss:StyleID="s27"><Data ss:Type="Number">4.3132999999999998E-2</Data></Cell>
    <Cell ss:StyleID="s26"><Data ss:Type="Number">-1.0002</Data></Cell>
    <Cell ss:StyleID="s27"><Data ss:Type="Number">4.8257000000000001E-2</Data></Cell>
   </Row>
   <Row>
    <Cell ss:StyleID="s22"/>
    <Cell ss:StyleID="s22"><Data ss:Type="String">GYUW2K401A8W25</Data></Cell>
    <Cell ss:StyleID="s26"><Data ss:Type="Number">-3.6997</Data></Cell>
    <Cell ss:StyleID="s27"><Data ss:Type="Number">3.4631000000000002E-3</Data></Cell>
    <Cell ss:StyleID="s26"><Data ss:Type="Number">-3.2722000000000002</Data></Cell>
    <Cell ss:StyleID="s27"><Data ss:Type="Number">4.4099999999999999E-3</Data></Cell>
   </Row>
   <Row>
    <Cell ss:StyleID="s22"><Data ss:Type="String">60s ribosomal protein l12</Data></Cell>
    <Cell ss:StyleID="s22"><Data ss:Type="String">GYUW2K401A97J8</Data></Cell>
    <Cell ss:StyleID="s26"><Data ss:Type="Number">2.3365</Data></Cell>
    <Cell ss:StyleID="s27"><Data ss:Type="Number">4.6618E-2</Data></Cell>
    <Cell ss:StyleID="s26"><Data ss:Type="Number">1.7896000000000001</Data></Cell>
    <Cell ss:StyleID="s27"><Data ss:Type="Number">7.9246999999999998E-2</Data></Cell>
   </Row>
   <Row>
    <Cell ss:StyleID="s22"/>
    <Cell ss:StyleID="s22"><Data ss:Type="String">GYUW2K401A9MRA</Data></Cell>
    <Cell ss:StyleID="s26"><Data ss:Type="Number">-0.89793000000000001</Data></Cell>
    <Cell ss:StyleID="s27"><Data ss:Type="Number">0.40672000000000003</Data></Cell>
    <Cell ss:StyleID="s26"><Data ss:Type="Number">-2.5604</Data></Cell>
    <Cell ss:StyleID="s27"><Data ss:Type="Number">3.0124999999999999E-2</Data></Cell>
   </Row>
   <Row>
    <Cell ss:StyleID="s22"/>
    <Cell ss:StyleID="s22"><Data ss:Type="String">GYUW2K401AF1CY</Data></Cell>
    <Cell ss:StyleID="s26"><Data ss:Type="Number">-1.4916</Data></Cell>
    <Cell ss:StyleID="s27"><Data ss:Type="Number">2.9867999999999999E-2</Data></Cell>
    <Cell ss:StyleID="s26"><Data ss:Type="Number">-1.0929</Data></Cell>
    <Cell ss:StyleID="s27"><Data ss:Type="Number">8.2336000000000006E-2</Data></Cell>
   </Row>
   <Row>
    <Cell ss:StyleID="s22"><Data ss:Type="String">plasma membrane calcium-transporting atpase 3</Data></Cell>
    <Cell ss:StyleID="s22"><Data ss:Type="String">GYUW2K401AFFAL</Data></Cell>
    <Cell ss:StyleID="s26"><Data ss:Type="Number">2.5808</Data></Cell>
    <Cell ss:StyleID="s27"><Data ss:Type="Number">1.5982E-2</Data></Cell>
    <Cell ss:StyleID="s26"><Data ss:Type="Number">3.3765000000000001</Data></Cell>
    <Cell ss:StyleID="s27"><Data ss:Type="Number">6.7501000000000002E-3</Data></Cell>
   </Row>
   <Row>
    <Cell ss:StyleID="s22"/>
    <Cell ss:StyleID="s22"><Data ss:Type="String">GYUW2K401AG9CQ</Data></Cell>
    <Cell ss:StyleID="s26"><Data ss:Type="Number">-1.4040999999999999</Data></Cell>
    <Cell ss:StyleID="s27"><Data ss:Type="Number">2.1642000000000002E-2</Data></Cell>
    <Cell ss:StyleID="s26"><Data ss:Type="Number">-1.2336</Data></Cell>
    <Cell ss:StyleID="s27"><Data ss:Type="Number">3.3036000000000003E-2</Data></Cell>
   </Row>
   <Row>
    <Cell ss:StyleID="s22"><Data ss:Type="String">cell envelope integrity inner membrane protein</Data></Cell>
    <Cell ss:StyleID="s22"><Data ss:Type="String">GYUW2K401AH7PH</Data></Cell>
    <Cell ss:StyleID="s26"><Data ss:Type="Number">-2.1728000000000001</Data></Cell>
    <Cell ss:StyleID="s27"><Data ss:Type="Number">3.8700000000000002E-3</Data></Cell>
    <Cell ss:StyleID="s26"><Data ss:Type="Number">-2.5341</Data></Cell>
    <Cell ss:StyleID="s27"><Data ss:Type="Number">1.7022999999999999E-3</Data></Cell>
   </Row>
   <Row>
    <Cell ss:StyleID="s22"/>
    <Cell ss:StyleID="s22"><Data ss:Type="String">GYUW2K401AKA8F</Data></Cell>
    <Cell ss:StyleID="s26"><Data ss:Type="Number">2.2965</Data></Cell>
    <Cell ss:StyleID="s27"><Data ss:Type="Number">5.2694999999999999E-3</Data></Cell>
    <Cell ss:StyleID="s26"><Data ss:Type="Number">2.5617999999999999</Data></Cell>
    <Cell ss:StyleID="s27"><Data ss:Type="Number">2.9564000000000001E-3</Data></Cell>
   </Row>
   <Row>
    <Cell ss:StyleID="s22"/>
    <Cell ss:StyleID="s22"><Data ss:Type="String">GYUW2K401AL58V</Data></Cell>
    <Cell ss:StyleID="s26"><Data ss:Type="Number">-0.91376999999999997</Data></Cell>
    <Cell ss:StyleID="s27"><Data ss:Type="Number">3.8321000000000001E-2</Data></Cell>
    <Cell ss:StyleID="s26"><Data ss:Type="Number">-0.74575000000000002</Data></Cell>
    <Cell ss:StyleID="s27"><Data ss:Type="Number">7.6520000000000005E-2</Data></Cell>
   </Row>
   <Row>
    <Cell ss:StyleID="s22"/>
    <Cell ss:StyleID="s22"><Data ss:Type="String">GYUW2K401AM53B</Data></Cell>
    <Cell ss:StyleID="s26"><Data ss:Type="Number">2.5874000000000001</Data></Cell>
    <Cell ss:StyleID="s27"><Data ss:Type="Number">1.7165E-2</Data></Cell>
    <Cell ss:StyleID="s26"><Data ss:Type="Number">2.7385999999999999</Data></Cell>
    <Cell ss:StyleID="s27"><Data ss:Type="Number">1.2900999999999999E-2</Data></Cell>
   </Row>
   <Row>
    <Cell ss:StyleID="s22"/>
    <Cell ss:StyleID="s22"><Data ss:Type="String">GYUW2K401AOYZ9</Data></Cell>
    <Cell ss:StyleID="s26"><Data ss:Type="Number">-1.4023000000000001</Data></Cell>
    <Cell ss:StyleID="s27"><Data ss:Type="Number">1.5977999999999999E-2</Data></Cell>
    <Cell ss:StyleID="s26"><Data ss:Type="Number">-1.35</Data></Cell>
    <Cell ss:StyleID="s27"><Data ss:Type="Number">1.7114000000000001E-2</Data></Cell>
   </Row>
   <Row>
    <Cell ss:StyleID="s22"/>
    <Cell ss:StyleID="s22"><Data ss:Type="String">GYUW2K401AQGD4</Data></Cell>
    <Cell ss:StyleID="s26"><Data ss:Type="Number">0.35282999999999998</Data></Cell>
    <Cell ss:StyleID="s27"><Data ss:Type="Number">0.38392999999999999</Data></Cell>
    <Cell ss:StyleID="s26"><Data ss:Type="Number">0.85394999999999999</Data></Cell>
    <Cell ss:StyleID="s27"><Data ss:Type="Number">4.4560000000000002E-2</Data></Cell>
   </Row>
   <Row>
    <Cell ss:StyleID="s22"><Data ss:Type="String">ribonuclease inhibitor-like</Data></Cell>
    <Cell ss:StyleID="s22"><Data ss:Type="String">GYUW2K401AR40C</Data></Cell>
    <Cell ss:StyleID="s26"><Data ss:Type="Number">-3.2948</Data></Cell>
    <Cell ss:StyleID="s27"><Data ss:Type="Number">6.1674E-3</Data></Cell>
    <Cell ss:StyleID="s26"><Data ss:Type="Number">-3.2193999999999998</Data></Cell>
    <Cell ss:StyleID="s27"><Data ss:Type="Number">6.5671000000000002E-3</Data></Cell>
   </Row>
   <Row>
    <Cell ss:StyleID="s22"/>
    <Cell ss:StyleID="s22"><Data ss:Type="String">GYUW2K401AS4DP</Data></Cell>
    <Cell ss:StyleID="s26"><Data ss:Type="Number">-2.2054999999999998</Data></Cell>
    <Cell ss:StyleID="s27"><Data ss:Type="Number">5.5947999999999996E-3</Data></Cell>
    <Cell ss:StyleID="s26"><Data ss:Type="Number">-1.9715</Data></Cell>
    <Cell ss:StyleID="s27"><Data ss:Type="Number">7.8581999999999992E-3</Data></Cell>
   </Row>
   <Row>
    <Cell ss:StyleID="s22"/>
    <Cell ss:StyleID="s22"><Data ss:Type="String">GYUW2K401ASILS</Data></Cell>
    <Cell ss:StyleID="s26"><Data ss:Type="Number">1.8289</Data></Cell>
    <Cell ss:StyleID="s27"><Data ss:Type="Number">8.0520999999999995E-3</Data></Cell>
    <Cell ss:StyleID="s26"><Data ss:Type="Number">1.8263</Data></Cell>
    <Cell ss:StyleID="s27"><Data ss:Type="Number">7.7333999999999996E-3</Data></Cell>
   </Row>
   <Row>
    <Cell ss:StyleID="s22"/>
    <Cell ss:StyleID="s22"><Data ss:Type="String">GYUW2K401ASZIU</Data></Cell>
    <Cell ss:StyleID="s26"><Data ss:Type="Number">-1.0741000000000001</Data></Cell>
    <Cell ss:StyleID="s27"><Data ss:Type="Number">1.7165E-2</Data></Cell>
    <Cell ss:StyleID="s26"><Data ss:Type="Number">-0.64714000000000005</Data></Cell>
    <Cell ss:StyleID="s27"><Data ss:Type="Number">9.5298999999999995E-2</Data></Cell>
   </Row>
   <Row>
    <Cell ss:StyleID="s22"/>
    <Cell ss:StyleID="s22"><Data ss:Type="String">GYUW2K401AUQ9N</Data></Cell>
    <Cell ss:StyleID="s26"><Data ss:Type="Number">1.3341000000000001</Data></Cell>
    <Cell ss:StyleID="s27"><Data ss:Type="Number">2.9637E-2</Data></Cell>
    <Cell ss:StyleID="s26"><Data ss:Type="Number">1.4883</Data></Cell>
    <Cell ss:StyleID="s27"><Data ss:Type="Number">1.8593999999999999E-2</Data></Cell>
   </Row>
   <Row>
    <Cell ss:StyleID="s22"/>
    <Cell ss:StyleID="s22"><Data ss:Type="String">GYUW2K401AUXE2</Data></Cell>
    <Cell ss:StyleID="s26"><Data ss:Type="Number">-2.5190000000000001</Data></Cell>
    <Cell ss:StyleID="s27"><Data ss:Type="Number">2.7217000000000001E-3</Data></Cell>
    <Cell ss:StyleID="s26"><Data ss:Type="Number">-2.4218999999999999</Data></Cell>
    <Cell ss:StyleID="s27"><Data ss:Type="Number">2.5718E-3</Data></Cell>
   </Row>
   <Row>
    <Cell ss:StyleID="s22"/>
    <Cell ss:StyleID="s22"><Data ss:Type="String">GYUW2K401AUZ0K</Data></Cell>
    <Cell ss:StyleID="s26"><Data ss:Type="Number">1.2539</Data></Cell>
    <Cell ss:StyleID="s27"><Data ss:Type="Number">3.8051000000000001E-2</Data></Cell>
    <Cell ss:StyleID="s26"><Data ss:Type="Number">1.5105999999999999</Data></Cell>
    <Cell ss:StyleID="s27"><Data ss:Type="Number">1.9501000000000001E-2</Data></Cell>
   </Row>
   <Row>
    <Cell ss:StyleID="s22"><Data ss:Type="String">mutagen-sensitive 210-like isoform 1</Data></Cell>
    <Cell ss:StyleID="s22"><Data ss:Type="String">GYUW2K401AV3LL</Data></Cell>
    <Cell ss:StyleID="s26"><Data ss:Type="Number">1.8880999999999999</Data></Cell>
    <Cell ss:StyleID="s27"><Data ss:Type="Number">8.8833000000000002E-3</Data></Cell>
    <Cell ss:StyleID="s26"><Data ss:Type="Number">2.1305999999999998</Data></Cell>
    <Cell ss:StyleID="s27"><Data ss:Type="Number">5.0162000000000002E-3</Data></Cell>
   </Row>
   <Row>
    <Cell ss:StyleID="s22"><Data ss:Type="String">tissue factor pathway inhibitor-like</Data></Cell>
    <Cell ss:StyleID="s22"><Data ss:Type="String">GYUW2K401AVOPN</Data></Cell>
    <Cell ss:StyleID="s26"><Data ss:Type="Number">-1.4882</Data></Cell>
    <Cell ss:StyleID="s27"><Data ss:Type="Number">3.1456999999999999E-2</Data></Cell>
    <Cell ss:StyleID="s26"><Data ss:Type="Number">-1.0215000000000001</Data></Cell>
    <Cell ss:StyleID="s27"><Data ss:Type="Number">0.11071</Data></Cell>
   </Row>
   <Row>
    <Cell ss:StyleID="s22"/>
    <Cell ss:StyleID="s22"><Data ss:Type="String">GYUW2K401AW4G0</Data></Cell>
    <Cell ss:StyleID="s26"><Data ss:Type="Number">-1.0659000000000001</Data></Cell>
    <Cell ss:StyleID="s27"><Data ss:Type="Number">2.9637E-2</Data></Cell>
    <Cell ss:StyleID="s26"><Data ss:Type="Number">-0.98204999999999998</Data></Cell>
    <Cell ss:StyleID="s27"><Data ss:Type="Number">3.8392000000000003E-2</Data></Cell>
   </Row>
   <Row>
    <Cell ss:StyleID="s22"><Data ss:Type="String">glycogen synthase kinase-3 beta</Data></Cell>
    <Cell ss:StyleID="s22"><Data ss:Type="String">GYUW2K401AWM6X</Data></Cell>
    <Cell ss:StyleID="s26"><Data ss:Type="Number">0.17204</Data></Cell>
    <Cell ss:StyleID="s27"><Data ss:Type="Number">0.75844</Data></Cell>
    <Cell ss:StyleID="s26"><Data ss:Type="Number">1.2694000000000001</Data></Cell>
    <Cell ss:StyleID="s27"><Data ss:Type="Number">2.6145999999999999E-2</Data></Cell>
   </Row>
   <Row>
    <Cell ss:StyleID="s22"><Data ss:Type="String">protein</Data></Cell>
    <Cell ss:StyleID="s22"><Data ss:Type="String">GYUW2K401AWSKU</Data></Cell>
    <Cell ss:StyleID="s26"><Data ss:Type="Number">1.3711</Data></Cell>
    <Cell ss:StyleID="s27"><Data ss:Type="Number">1.1672999999999999E-2</Data></Cell>
    <Cell ss:StyleID="s26"><Data ss:Type="Number">1.3671</Data></Cell>
    <Cell ss:StyleID="s27"><Data ss:Type="Number">1.0472E-2</Data></Cell>
   </Row>
   <Row>
    <Cell ss:StyleID="s22"/>
    <Cell ss:StyleID="s22"><Data ss:Type="String">GYUW2K401AWZ94</Data></Cell>
    <Cell ss:StyleID="s26"><Data ss:Type="Number">-1.9970000000000001</Data></Cell>
    <Cell ss:StyleID="s27"><Data ss:Type="Number">3.1580999999999998E-2</Data></Cell>
    <Cell ss:StyleID="s26"><Data ss:Type="Number">-1.9935</Data></Cell>
    <Cell ss:StyleID="s27"><Data ss:Type="Number">3.2805000000000001E-2</Data></Cell>
   </Row>
   <Row>
    <Cell ss:StyleID="s22"><Data ss:Type="String">neuronal nicotinic acetylcholine receptor alpha3 subunit</Data></Cell>
    <Cell ss:StyleID="s22"><Data ss:Type="String">GYUW2K401AXBXM</Data></Cell>
    <Cell ss:StyleID="s26"><Data ss:Type="Number">1.1200000000000001</Data></Cell>
    <Cell ss:StyleID="s27"><Data ss:Type="Number">4.8482999999999998E-2</Data></Cell>
    <Cell ss:StyleID="s26"><Data ss:Type="Number">1.1273</Data></Cell>
    <Cell ss:StyleID="s27"><Data ss:Type="Number">4.8395000000000001E-2</Data></Cell>
   </Row>
   <Row>
    <Cell ss:StyleID="s22"/>
    <Cell ss:StyleID="s22"><Data ss:Type="String">GYUW2K401AYPX1</Data></Cell>
    <Cell ss:StyleID="s26"><Data ss:Type="Number">-0.90232999999999997</Data></Cell>
    <Cell ss:StyleID="s27"><Data ss:Type="Number">3.8773000000000002E-2</Data></Cell>
    <Cell ss:StyleID="s26"><Data ss:Type="Number">-0.59270999999999996</Data></Cell>
    <Cell ss:StyleID="s27"><Data ss:Type="Number">0.14735000000000001</Data></Cell>
   </Row>
   <Row>
    <Cell ss:StyleID="s22"/>
    <Cell ss:StyleID="s22"><Data ss:Type="String">GYUW2K401AZ2UJ</Data></Cell>
    <Cell ss:StyleID="s26"><Data ss:Type="Number">0.96777000000000002</Data></Cell>
    <Cell ss:StyleID="s27"><Data ss:Type="Number">9.1940999999999995E-2</Data></Cell>
    <Cell ss:StyleID="s26"><Data ss:Type="Number">2.0686</Data></Cell>
    <Cell ss:StyleID="s27"><Data ss:Type="Number">6.1006999999999997E-3</Data></Cell>
   </Row>
   <Row>
    <Cell ss:StyleID="s22"/>
    <Cell ss:StyleID="s22"><Data ss:Type="String">GYUW2K401AZA9K</Data></Cell>
    <Cell ss:StyleID="s26"><Data ss:Type="Number">-1.6648000000000001</Data></Cell>
    <Cell ss:StyleID="s27"><Data ss:Type="Number">1.243E-2</Data></Cell>
    <Cell ss:StyleID="s26"><Data ss:Type="Number">-1.2499</Data></Cell>
    <Cell ss:StyleID="s27"><Data ss:Type="Number">3.3710999999999998E-2</Data></Cell>
   </Row>
   <Row>
    <Cell ss:StyleID="s22"/>
    <Cell ss:StyleID="s22"><Data ss:Type="String">GYUW2K401AZFHU</Data></Cell>
    <Cell ss:StyleID="s26"><Data ss:Type="Number">-0.98140000000000005</Data></Cell>
    <Cell ss:StyleID="s27"><Data ss:Type="Number">3.3068E-2</Data></Cell>
    <Cell ss:StyleID="s26"><Data ss:Type="Number">-0.75044</Data></Cell>
    <Cell ss:StyleID="s27"><Data ss:Type="Number">8.2480999999999999E-2</Data></Cell>
   </Row>
   <Row>
    <Cell ss:StyleID="s22"/>
    <Cell ss:StyleID="s22"><Data ss:Type="String">GYUW2K401B0N0H</Data></Cell>
    <Cell ss:StyleID="s26"><Data ss:Type="Number">-1.5419</Data></Cell>
    <Cell ss:StyleID="s27"><Data ss:Type="Number">3.8785E-2</Data></Cell>
    <Cell ss:StyleID="s26"><Data ss:Type="Number">-0.94525000000000003</Data></Cell>
    <Cell ss:StyleID="s27"><Data ss:Type="Number">0.17748</Data></Cell>
   </Row>
   <Row>
    <Cell ss:StyleID="s22"><Data ss:Type="String">secreted lipase</Data></Cell>
    <Cell ss:StyleID="s22"><Data ss:Type="String">GYUW2K401B10JR</Data></Cell>
    <Cell ss:StyleID="s26"><Data ss:Type="Number">1.4841</Data></Cell>
    <Cell ss:StyleID="s27"><Data ss:Type="Number">3.0057E-2</Data></Cell>
    <Cell ss:StyleID="s26"><Data ss:Type="Number">1.6667000000000001</Data></Cell>
    <Cell ss:StyleID="s27"><Data ss:Type="Number">1.8943999999999999E-2</Data></Cell>
   </Row>
   <Row>
    <Cell ss:StyleID="s22"><Data ss:Type="String">mcm4 minichromosome maintenance deficient 4 ( cerevisiae)</Data></Cell>
    <Cell ss:StyleID="s22"><Data ss:Type="String">GYUW2K401B1FAS</Data></Cell>
    <Cell ss:StyleID="s26"><Data ss:Type="Number">-1.1254999999999999</Data></Cell>
    <Cell ss:StyleID="s27"><Data ss:Type="Number">4.3611999999999998E-2</Data></Cell>
    <Cell ss:StyleID="s26"><Data ss:Type="Number">-1.0226999999999999</Data></Cell>
    <Cell ss:StyleID="s27"><Data ss:Type="Number">6.1175E-2</Data></Cell>
   </Row>
   <Row>
    <Cell ss:StyleID="s22"><Data ss:Type="String">arginine vasopressin receptor 1b-like</Data></Cell>
    <Cell ss:StyleID="s22"><Data ss:Type="String">GYUW2K401B25N2</Data></Cell>
    <Cell ss:StyleID="s26"><Data ss:Type="Number">-1.0921000000000001</Data></Cell>
    <Cell ss:StyleID="s27"><Data ss:Type="Number">4.8784000000000001E-2</Data></Cell>
    <Cell ss:StyleID="s26"><Data ss:Type="Number">-0.85853000000000002</Data></Cell>
    <Cell ss:StyleID="s27"><Data ss:Type="Number">0.10650999999999999</Data></Cell>
   </Row>
   <Row>
    <Cell ss:StyleID="s22"/>
    <Cell ss:StyleID="s22"><Data ss:Type="String">GYUW2K401B2GX0</Data></Cell>
    <Cell ss:StyleID="s26"><Data ss:Type="Number">1.0915999999999999</Data></Cell>
    <Cell ss:StyleID="s27"><Data ss:Type="Number">3.4466999999999998E-2</Data></Cell>
    <Cell ss:StyleID="s26"><Data ss:Type="Number">1.5197000000000001</Data></Cell>
    <Cell ss:StyleID="s27"><Data ss:Type="Number">9.8095000000000005E-3</Data></Cell>
   </Row>
   <Row>
    <Cell ss:StyleID="s22"/>
    <Cell ss:StyleID="s22"><Data ss:Type="String">GYUW2K401B3CTS</Data></Cell>
    <Cell ss:StyleID="s26"><Data ss:Type="Number">-0.98172999999999999</Data></Cell>
    <Cell ss:StyleID="s27"><Data ss:Type="Number">4.1889000000000003E-2</Data></Cell>
    <Cell ss:StyleID="s26"><Data ss:Type="Number">-0.84289000000000003</Data></Cell>
    <Cell ss:StyleID="s27"><Data ss:Type="Number">7.0923E-2</Data></Cell>
   </Row>
   <Row>
    <Cell ss:StyleID="s22"/>
    <Cell ss:StyleID="s22"><Data ss:Type="String">GYUW2K401B45VV</Data></Cell>
    <Cell ss:StyleID="s26"><Data ss:Type="Number">-1.8614999999999999</Data></Cell>
    <Cell ss:StyleID="s27"><Data ss:Type="Number">1.627E-2</Data></Cell>
    <Cell ss:StyleID="s26"><Data ss:Type="Number">-1.4356</Data></Cell>
    <Cell ss:StyleID="s27"><Data ss:Type="Number">4.0209000000000002E-2</Data></Cell>
   </Row>
   <Row>
    <Cell ss:StyleID="s22"/>
    <Cell ss:StyleID="s22"><Data ss:Type="String">GYUW2K401B4KST</Data></Cell>
    <Cell ss:StyleID="s26"><Data ss:Type="Number">-2.6312000000000002</Data></Cell>
    <Cell ss:StyleID="s27"><Data ss:Type="Number">2.1099E-2</Data></Cell>
    <Cell ss:StyleID="s26"><Data ss:Type="Number">-2.7267999999999999</Data></Cell>
    <Cell ss:StyleID="s27"><Data ss:Type="Number">1.7309000000000001E-2</Data></Cell>
   </Row>
   <Row>
    <Cell ss:StyleID="s22"/>
    <Cell ss:StyleID="s22"><Data ss:Type="String">GYUW2K401B4UK5</Data></Cell>
    <Cell ss:StyleID="s26"><Data ss:Type="Number">-1.3409</Data></Cell>
    <Cell ss:StyleID="s27"><Data ss:Type="Number">3.3163999999999999E-2</Data></Cell>
    <Cell ss:StyleID="s26"><Data ss:Type="Number">-1.0647</Data></Cell>
    <Cell ss:StyleID="s27"><Data ss:Type="Number">7.4047000000000002E-2</Data></Cell>
   </Row>
   <Row>
    <Cell ss:StyleID="s22"/>
    <Cell ss:StyleID="s22"><Data ss:Type="String">GYUW2K401B61J7</Data></Cell>
    <Cell ss:StyleID="s26"><Data ss:Type="Number">-1.2916000000000001</Data></Cell>
    <Cell ss:StyleID="s27"><Data ss:Type="Number">3.9393999999999998E-2</Data></Cell>
    <Cell ss:StyleID="s26"><Data ss:Type="Number">-1.2110000000000001</Data></Cell>
    <Cell ss:StyleID="s27"><Data ss:Type="Number">5.0688999999999998E-2</Data></Cell>
   </Row>
   <Row>
    <Cell ss:StyleID="s22"><Data ss:Type="String">glutathione s-transferase</Data></Cell>
    <Cell ss:StyleID="s22"><Data ss:Type="String">GYUW2K401B68WC</Data></Cell>
    <Cell ss:StyleID="s26"><Data ss:Type="Number">1.6635</Data></Cell>
    <Cell ss:StyleID="s27"><Data ss:Type="Number">3.9393999999999998E-2</Data></Cell>
    <Cell ss:StyleID="s26"><Data ss:Type="Number">0.59419999999999995</Data></Cell>
    <Cell ss:StyleID="s27"><Data ss:Type="Number">0.43107000000000001</Data></Cell>
   </Row>
   <Row>
    <Cell ss:StyleID="s22"/>
    <Cell ss:StyleID="s22"><Data ss:Type="String">GYUW2K401B6CEN</Data></Cell>
    <Cell ss:StyleID="s26"><Data ss:Type="Number">0.72674000000000005</Data></Cell>
    <Cell ss:StyleID="s27"><Data ss:Type="Number">6.7815E-2</Data></Cell>
    <Cell ss:StyleID="s26"><Data ss:Type="Number">0.91478000000000004</Data></Cell>
    <Cell ss:StyleID="s27"><Data ss:Type="Number">3.0797000000000001E-2</Data></Cell>
   </Row>
   <Row>
    <Cell ss:StyleID="s22"/>
    <Cell ss:StyleID="s22"><Data ss:Type="String">GYUW2K401B7FH9</Data></Cell>
    <Cell ss:StyleID="s26"><Data ss:Type="Number">-0.90503</Data></Cell>
    <Cell ss:StyleID="s27"><Data ss:Type="Number">3.5380000000000002E-2</Data></Cell>
    <Cell ss:StyleID="s26"><Data ss:Type="Number">-0.90629000000000004</Data></Cell>
    <Cell ss:StyleID="s27"><Data ss:Type="Number">3.5965999999999998E-2</Data></Cell>
   </Row>
   <Row>
    <Cell ss:StyleID="s22"><Data ss:Type="String">pdf receptor</Data></Cell>
    <Cell ss:StyleID="s22"><Data ss:Type="String">GYUW2K401B7IPN</Data></Cell>
    <Cell ss:StyleID="s26"><Data ss:Type="Number">-0.96484000000000003</Data></Cell>
    <Cell ss:StyleID="s27"><Data ss:Type="Number">7.0583999999999994E-2</Data></Cell>
    <Cell ss:StyleID="s26"><Data ss:Type="Number">-1.2181</Data></Cell>
    <Cell ss:StyleID="s27"><Data ss:Type="Number">3.2226999999999999E-2</Data></Cell>
   </Row>
   <Row>
    <Cell ss:StyleID="s22"/>
    <Cell ss:StyleID="s22"><Data ss:Type="String">GYUW2K401B8IZK</Data></Cell>
    <Cell ss:StyleID="s26"><Data ss:Type="Number">-2.1650999999999998</Data></Cell>
    <Cell ss:StyleID="s27"><Data ss:Type="Number">1.1672999999999999E-2</Data></Cell>
    <Cell ss:StyleID="s26"><Data ss:Type="Number">-1.5955999999999999</Data></Cell>
    <Cell ss:StyleID="s27"><Data ss:Type="Number">3.3496999999999999E-2</Data></Cell>
   </Row>
   <Row>
    <Cell ss:StyleID="s22"><Data ss:Type="String">uromodulin precursor</Data></Cell>
    <Cell ss:StyleID="s22"><Data ss:Type="String">GYUW2K401B99JG</Data></Cell>
    <Cell ss:StyleID="s26"><Data ss:Type="Number">-1.2739</Data></Cell>
    <Cell ss:StyleID="s27"><Data ss:Type="Number">0.13328000000000001</Data></Cell>
    <Cell ss:StyleID="s26"><Data ss:Type="Number">-2.0413000000000001</Data></Cell>
    <Cell ss:StyleID="s27"><Data ss:Type="Number">2.9729999999999999E-2</Data></Cell>
   </Row>
   <Row>
    <Cell ss:StyleID="s22"><Data ss:Type="String">syntaxin 7</Data></Cell>
    <Cell ss:StyleID="s22"><Data ss:Type="String">GYUW2K401BBDOS</Data></Cell>
    <Cell ss:StyleID="s26"><Data ss:Type="Number">-1.6548</Data></Cell>
    <Cell ss:StyleID="s27"><Data ss:Type="Number">2.2797000000000001E-2</Data></Cell>
    <Cell ss:StyleID="s26"><Data ss:Type="Number">-1.7156</Data></Cell>
    <Cell ss:StyleID="s27"><Data ss:Type="Number">1.8593999999999999E-2</Data></Cell>
   </Row>
   <Row>
    <Cell ss:StyleID="s22"/>
    <Cell ss:StyleID="s22"><Data ss:Type="String">GYUW2K401BBIH3</Data></Cell>
    <Cell ss:StyleID="s26"><Data ss:Type="Number">-1.3838999999999999</Data></Cell>
    <Cell ss:StyleID="s27"><Data ss:Type="Number">3.2684999999999999E-2</Data></Cell>
    <Cell ss:StyleID="s26"><Data ss:Type="Number">-0.98043999999999998</Data></Cell>
    <Cell ss:StyleID="s27"><Data ss:Type="Number">0.10388</Data></Cell>
   </Row>
   <Row>
    <Cell ss:StyleID="s22"><Data ss:Type="String">atp-dependent rna helicase ddx11-like protein 8-like</Data></Cell>
    <Cell ss:StyleID="s22"><Data ss:Type="String">GYUW2K401BDG14</Data></Cell>
    <Cell ss:StyleID="s26"><Data ss:Type="Number">-1.5467</Data></Cell>
    <Cell ss:StyleID="s27"><Data ss:Type="Number">2.4108999999999998E-2</Data></Cell>
    <Cell ss:StyleID="s26"><Data ss:Type="Number">-0.95748999999999995</Data></Cell>
    <Cell ss:StyleID="s27"><Data ss:Type="Number">0.11379</Data></Cell>
   </Row>
   <Row>
    <Cell ss:StyleID="s22"/>
    <Cell ss:StyleID="s22"><Data ss:Type="String">GYUW2K401BEB3I</Data></Cell>
    <Cell ss:StyleID="s26"><Data ss:Type="Number">-1.5114000000000001</Data></Cell>
    <Cell ss:StyleID="s27"><Data ss:Type="Number">3.1900999999999999E-2</Data></Cell>
    <Cell ss:StyleID="s26"><Data ss:Type="Number">-1.3971</Data></Cell>
    <Cell ss:StyleID="s27"><Data ss:Type="Number">4.3583999999999998E-2</Data></Cell>
   </Row>
   <Row>
    <Cell ss:StyleID="s22"/>
    <Cell ss:StyleID="s22"><Data ss:Type="String">GYUW2K401BESWC</Data></Cell>
    <Cell ss:StyleID="s26"><Data ss:Type="Number">-0.90649999999999997</Data></Cell>
    <Cell ss:StyleID="s27"><Data ss:Type="Number">3.8363000000000001E-2</Data></Cell>
    <Cell ss:StyleID="s26"><Data ss:Type="Number">-0.69049000000000005</Data></Cell>
    <Cell ss:StyleID="s27"><Data ss:Type="Number">9.5496999999999999E-2</Data></Cell>
   </Row>
   <Row>
    <Cell ss:StyleID="s22"/>
    <Cell ss:StyleID="s22"><Data ss:Type="String">GYUW2K401BF9EE</Data></Cell>
    <Cell ss:StyleID="s26"><Data ss:Type="Number">1.8360000000000001</Data></Cell>
    <Cell ss:StyleID="s27"><Data ss:Type="Number">4.3767E-2</Data></Cell>
    <Cell ss:StyleID="s26"><Data ss:Type="Number">1.1647000000000001</Data></Cell>
    <Cell ss:StyleID="s27"><Data ss:Type="Number">0.11967999999999999</Data></Cell>
   </Row>
   <Row>
    <Cell ss:StyleID="s22"/>
    <Cell ss:StyleID="s22"><Data ss:Type="String">GYUW2K401BFGAL</Data></Cell>
    <Cell ss:StyleID="s26"><Data ss:Type="Number">1.2786</Data></Cell>
    <Cell ss:StyleID="s27"><Data ss:Type="Number">6.3778000000000001E-2</Data></Cell>
    <Cell ss:StyleID="s26"><Data ss:Type="Number">1.9513</Data></Cell>
    <Cell ss:StyleID="s27"><Data ss:Type="Number">1.3398E-2</Data></Cell>
   </Row>
   <Row>
    <Cell ss:StyleID="s22"/>
    <Cell ss:StyleID="s22"><Data ss:Type="String">GYUW2K401BGVCK</Data></Cell>
    <Cell ss:StyleID="s26"><Data ss:Type="Number">-4.5128000000000004</Data></Cell>
    <Cell ss:StyleID="s27"><Data ss:Type="Number">1.4513E-3</Data></Cell>
    <Cell ss:StyleID="s26"><Data ss:Type="Number">-4.6258999999999997</Data></Cell>
    <Cell ss:StyleID="s27"><Data ss:Type="Number">9.5040000000000001E-4</Data></Cell>
   </Row>
   <Row>
    <Cell ss:StyleID="s22"><Data ss:Type="String">threonine aspartase 1-like</Data></Cell>
    <Cell ss:StyleID="s22"><Data ss:Type="String">GYUW2K401BHSSX</Data></Cell>
    <Cell ss:StyleID="s26"><Data ss:Type="Number">-1.1519999999999999</Data></Cell>
    <Cell ss:StyleID="s27"><Data ss:Type="Number">3.0598E-2</Data></Cell>
    <Cell ss:StyleID="s26"><Data ss:Type="Number">-0.52371999999999996</Data></Cell>
    <Cell ss:StyleID="s27"><Data ss:Type="Number">0.28960999999999998</Data></Cell>
   </Row>
   <Row>
    <Cell ss:StyleID="s22"/>
    <Cell ss:StyleID="s22"><Data ss:Type="String">GYUW2K401BI6S9</Data></Cell>
    <Cell ss:StyleID="s26"><Data ss:Type="Number">1.3945000000000001</Data></Cell>
    <Cell ss:StyleID="s27"><Data ss:Type="Number">3.0289E-2</Data></Cell>
    <Cell ss:StyleID="s26"><Data ss:Type="Number">1.1798999999999999</Data></Cell>
    <Cell ss:StyleID="s27"><Data ss:Type="Number">5.4553999999999998E-2</Data></Cell>
   </Row>
   <Row>
    <Cell ss:StyleID="s22"/>
    <Cell ss:StyleID="s22"><Data ss:Type="String">GYUW2K401BIHNS</Data></Cell>
    <Cell ss:StyleID="s26"><Data ss:Type="Number">-1.3298000000000001</Data></Cell>
    <Cell ss:StyleID="s27"><Data ss:Type="Number">9.4890000000000002E-2</Data></Cell>
    <Cell ss:StyleID="s26"><Data ss:Type="Number">-1.7461</Data></Cell>
    <Cell ss:StyleID="s27"><Data ss:Type="Number">4.0209000000000002E-2</Data></Cell>
   </Row>
   <Row>
    <Cell ss:StyleID="s22"><Data ss:Type="String">hypothetical protein BRAFLDRAFT_63526 [Branchiostoma floridae]</Data></Cell>
    <Cell ss:StyleID="s22"><Data ss:Type="String">GYUW2K401BK9WK</Data></Cell>
    <Cell ss:StyleID="s26"><Data ss:Type="Number">-2.3451</Data></Cell>
    <Cell ss:StyleID="s27"><Data ss:Type="Number">2.5833999999999999E-2</Data></Cell>
    <Cell ss:StyleID="s26"><Data ss:Type="Number">-1.4646999999999999</Data></Cell>
    <Cell ss:StyleID="s27"><Data ss:Type="Number">0.11821</Data></Cell>
   </Row>
   <Row>
    <Cell ss:StyleID="s22"/>
    <Cell ss:StyleID="s22"><Data ss:Type="String">GYUW2K401BLXDU</Data></Cell>
    <Cell ss:StyleID="s26"><Data ss:Type="Number">-1.8918999999999999</Data></Cell>
    <Cell ss:StyleID="s27"><Data ss:Type="Number">8.0143999999999996E-3</Data></Cell>
    <Cell ss:StyleID="s26"><Data ss:Type="Number">-2.2528000000000001</Data></Cell>
    <Cell ss:StyleID="s27"><Data ss:Type="Number">3.4702999999999999E-3</Data></Cell>
   </Row>
   <Row>
    <Cell ss:StyleID="s22"/>
    <Cell ss:StyleID="s22"><Data ss:Type="String">GYUW2K401BMHZ0</Data></Cell>
    <Cell ss:StyleID="s26"><Data ss:Type="Number">0.61609999999999998</Data></Cell>
    <Cell ss:StyleID="s27"><Data ss:Type="Number">0.33442</Data></Cell>
    <Cell ss:StyleID="s26"><Data ss:Type="Number">1.7638</Data></Cell>
    <Cell ss:StyleID="s27"><Data ss:Type="Number">1.7174999999999999E-2</Data></Cell>
   </Row>
   <Row>
    <Cell ss:StyleID="s22"/>
    <Cell ss:StyleID="s22"><Data ss:Type="String">GYUW2K401BNN4N</Data></Cell>
    <Cell ss:StyleID="s26"><Data ss:Type="Number">-1.9162999999999999</Data></Cell>
    <Cell ss:StyleID="s27"><Data ss:Type="Number">1.5162999999999999E-2</Data></Cell>
    <Cell ss:StyleID="s26"><Data ss:Type="Number">-1.9105000000000001</Data></Cell>
    <Cell ss:StyleID="s27"><Data ss:Type="Number">1.3520000000000001E-2</Data></Cell>
   </Row>
   <Row>
    <Cell ss:StyleID="s22"/>
    <Cell ss:StyleID="s22"><Data ss:Type="String">GYUW2K401BO2JV</Data></Cell>
    <Cell ss:StyleID="s26"><Data ss:Type="Number">-2.3220000000000001</Data></Cell>
    <Cell ss:StyleID="s27"><Data ss:Type="Number">2.6782E-2</Data></Cell>
    <Cell ss:StyleID="s26"><Data ss:Type="Number">-2.1838000000000002</Data></Cell>
    <Cell ss:StyleID="s27"><Data ss:Type="Number">3.2556000000000002E-2</Data></Cell>
   </Row>
   <Row>
    <Cell ss:StyleID="s22"/>
    <Cell ss:StyleID="s22"><Data ss:Type="String">GYUW2K401BQI7J</Data></Cell>
    <Cell ss:StyleID="s26"><Data ss:Type="Number">-2.1124000000000001</Data></Cell>
    <Cell ss:StyleID="s27"><Data ss:Type="Number">3.6091999999999999E-2</Data></Cell>
    <Cell ss:StyleID="s26"><Data ss:Type="Number">-2.2195</Data></Cell>
    <Cell ss:StyleID="s27"><Data ss:Type="Number">3.0915000000000002E-2</Data></Cell>
   </Row>
   <Row>
    <Cell ss:StyleID="s22"/>
    <Cell ss:StyleID="s22"><Data ss:Type="String">GYUW2K401BQX82</Data></Cell>
    <Cell ss:StyleID="s26"><Data ss:Type="Number">0.92454000000000003</Data></Cell>
    <Cell ss:StyleID="s27"><Data ss:Type="Number">0.14505000000000001</Data></Cell>
    <Cell ss:StyleID="s26"><Data ss:Type="Number">2.8721000000000001</Data></Cell>
    <Cell ss:StyleID="s27"><Data ss:Type="Number">2.5336999999999998E-3</Data></Cell>
   </Row>
   <Row>
    <Cell ss:StyleID="s22"/>
    <Cell ss:StyleID="s22"><Data ss:Type="String">GYUW2K401BRYZB</Data></Cell>
    <Cell ss:StyleID="s26"><Data ss:Type="Number">1.0853999999999999</Data></Cell>
    <Cell ss:StyleID="s27"><Data ss:Type="Number">4.4332000000000003E-2</Data></Cell>
    <Cell ss:StyleID="s26"><Data ss:Type="Number">1.3729</Data></Cell>
    <Cell ss:StyleID="s27"><Data ss:Type="Number">1.9189000000000001E-2</Data></Cell>
   </Row>
   <Row>
    <Cell ss:StyleID="s22"><Data ss:Type="String">abc membrane transporter-like</Data></Cell>
    <Cell ss:StyleID="s22"><Data ss:Type="String">GYUW2K401BSBU9</Data></Cell>
    <Cell ss:StyleID="s26"><Data ss:Type="Number">1.0724</Data></Cell>
    <Cell ss:StyleID="s27"><Data ss:Type="Number">0.11456</Data></Cell>
    <Cell ss:StyleID="s26"><Data ss:Type="Number">1.4302999999999999</Data></Cell>
    <Cell ss:StyleID="s27"><Data ss:Type="Number">4.6538999999999997E-2</Data></Cell>
   </Row>
   <Row>
    <Cell ss:StyleID="s22"><Data ss:Type="String">coiled-coil domain containing 147</Data></Cell>
    <Cell ss:StyleID="s22"><Data ss:Type="String">GYUW2K401BTSVE</Data></Cell>
    <Cell ss:StyleID="s26"><Data ss:Type="Number">-2.4481999999999999</Data></Cell>
    <Cell ss:StyleID="s27"><Data ss:Type="Number">1.8874999999999999E-2</Data></Cell>
    <Cell ss:StyleID="s26"><Data ss:Type="Number">-2.8950999999999998</Data></Cell>
    <Cell ss:StyleID="s27"><Data ss:Type="Number">8.9908000000000002E-3</Data></Cell>
   </Row>
   <Row>
    <Cell ss:StyleID="s22"><Data ss:Type="String">von willebrand factor type a</Data></Cell>
    <Cell ss:StyleID="s22"><Data ss:Type="String">GYUW2K401BUS11</Data></Cell>
    <Cell ss:StyleID="s26"><Data ss:Type="Number">-1.6916</Data></Cell>
    <Cell ss:StyleID="s27"><Data ss:Type="Number">1.5977999999999999E-2</Data></Cell>
    <Cell ss:StyleID="s26"><Data ss:Type="Number">-1.5844</Data></Cell>
    <Cell ss:StyleID="s27"><Data ss:Type="Number">1.9148999999999999E-2</Data></Cell>
   </Row>
   <Row>
    <Cell ss:StyleID="s22"/>
    <Cell ss:StyleID="s22"><Data ss:Type="String">GYUW2K401BV2I7</Data></Cell>
    <Cell ss:StyleID="s26"><Data ss:Type="Number">-0.55493000000000003</Data></Cell>
    <Cell ss:StyleID="s27"><Data ss:Type="Number">0.15103</Data></Cell>
    <Cell ss:StyleID="s26"><Data ss:Type="Number">-0.87480999999999998</Data></Cell>
    <Cell ss:StyleID="s27"><Data ss:Type="Number">3.6787E-2</Data></Cell>
   </Row>
   <Row>
    <Cell ss:StyleID="s22"><Data ss:Type="String">origin recognition complex subunit 4</Data></Cell>
    <Cell ss:StyleID="s22"><Data ss:Type="String">GYUW2K401BVUK2</Data></Cell>
    <Cell ss:StyleID="s26"><Data ss:Type="Number">-1.3085</Data></Cell>
    <Cell ss:StyleID="s27"><Data ss:Type="Number">1.0721E-2</Data></Cell>
    <Cell ss:StyleID="s26"><Data ss:Type="Number">-1.2021999999999999</Data></Cell>
    <Cell ss:StyleID="s27"><Data ss:Type="Number">1.3335E-2</Data></Cell>
   </Row>
   <Row>
    <Cell ss:StyleID="s22"/>
    <Cell ss:StyleID="s22"><Data ss:Type="String">GYUW2K401BWH2G</Data></Cell>
    <Cell ss:StyleID="s26"><Data ss:Type="Number">0.77980000000000005</Data></Cell>
    <Cell ss:StyleID="s27"><Data ss:Type="Number">0.11655</Data></Cell>
    <Cell ss:StyleID="s26"><Data ss:Type="Number">2.1377999999999999</Data></Cell>
    <Cell ss:StyleID="s27"><Data ss:Type="Number">2.9564000000000001E-3</Data></Cell>
   </Row>
   <Row>
    <Cell ss:StyleID="s22"/>
    <Cell ss:StyleID="s22"><Data ss:Type="String">GYUW2K401BWSGC</Data></Cell>
    <Cell ss:StyleID="s26"><Data ss:Type="Number">0.91981000000000002</Data></Cell>
    <Cell ss:StyleID="s27"><Data ss:Type="Number">7.1064000000000002E-2</Data></Cell>
    <Cell ss:StyleID="s26"><Data ss:Type="Number">1.105</Data></Cell>
    <Cell ss:StyleID="s27"><Data ss:Type="Number">3.8372999999999997E-2</Data></Cell>
   </Row>
   <Row>
    <Cell ss:StyleID="s22"/>
    <Cell ss:StyleID="s22"><Data ss:Type="String">GYUW2K401BWWME</Data></Cell>
    <Cell ss:StyleID="s26"><Data ss:Type="Number">-1.5968</Data></Cell>
    <Cell ss:StyleID="s27"><Data ss:Type="Number">6.1674E-3</Data></Cell>
    <Cell ss:StyleID="s26"><Data ss:Type="Number">-1.4391</Data></Cell>
    <Cell ss:StyleID="s27"><Data ss:Type="Number">8.4042000000000006E-3</Data></Cell>
   </Row>
   <Row>
    <Cell ss:StyleID="s22"/>
    <Cell ss:StyleID="s22"><Data ss:Type="String">GYUW2K401BXB50</Data></Cell>
    <Cell ss:StyleID="s26"><Data ss:Type="Number">-1.1798</Data></Cell>
    <Cell ss:StyleID="s27"><Data ss:Type="Number">3.0084E-2</Data></Cell>
    <Cell ss:StyleID="s26"><Data ss:Type="Number">-1.0854999999999999</Data></Cell>
    <Cell ss:StyleID="s27"><Data ss:Type="Number">4.0209000000000002E-2</Data></Cell>
   </Row>
   <Row>
    <Cell ss:StyleID="s22"/>
    <Cell ss:StyleID="s22"><Data ss:Type="String">GYUW2K401BXIRC</Data></Cell>
    <Cell ss:StyleID="s26"><Data ss:Type="Number">1.0228999999999999</Data></Cell>
    <Cell ss:StyleID="s27"><Data ss:Type="Number">4.0294000000000003E-2</Data></Cell>
    <Cell ss:StyleID="s26"><Data ss:Type="Number">1.1633</Data></Cell>
    <Cell ss:StyleID="s27"><Data ss:Type="Number">2.6630999999999998E-2</Data></Cell>
   </Row>
   <Row>
    <Cell ss:StyleID="s22"/>
    <Cell ss:StyleID="s22"><Data ss:Type="String">GYUW2K401BYW80</Data></Cell>
    <Cell ss:StyleID="s26"><Data ss:Type="Number">-1.7418</Data></Cell>
    <Cell ss:StyleID="s27"><Data ss:Type="Number">9.7038999999999997E-3</Data></Cell>
    <Cell ss:StyleID="s26"><Data ss:Type="Number">-1.4926999999999999</Data></Cell>
    <Cell ss:StyleID="s27"><Data ss:Type="Number">1.6116999999999999E-2</Data></Cell>
   </Row>
   <Row>
    <Cell ss:StyleID="s22"/>
    <Cell ss:StyleID="s22"><Data ss:Type="String">GYUW2K401BZBNL</Data></Cell>
    <Cell ss:StyleID="s26"><Data ss:Type="Number">-2.6166999999999998</Data></Cell>
    <Cell ss:StyleID="s27"><Data ss:Type="Number">1.5910000000000001E-2</Data></Cell>
    <Cell ss:StyleID="s26"><Data ss:Type="Number">-2.9239000000000002</Data></Cell>
    <Cell ss:StyleID="s27"><Data ss:Type="Number">9.2365999999999993E-3</Data></Cell>
   </Row>
   <Row>
    <Cell ss:StyleID="s22"><Data ss:Type="String">multiple coagulation factor deficiency 2</Data></Cell>
    <Cell ss:StyleID="s22"><Data ss:Type="String">GYUW2K401BZYS7</Data></Cell>
    <Cell ss:StyleID="s26"><Data ss:Type="Number">1.3050999999999999</Data></Cell>
    <Cell ss:StyleID="s27"><Data ss:Type="Number">3.8051000000000001E-2</Data></Cell>
    <Cell ss:StyleID="s26"><Data ss:Type="Number">1.4480999999999999</Data></Cell>
    <Cell ss:StyleID="s27"><Data ss:Type="Number">2.6967000000000001E-2</Data></Cell>
   </Row>
   <Row>
    <Cell ss:StyleID="s22"><Data ss:Type="String">casein kinase alpha isoform cra_e</Data></Cell>
    <Cell ss:StyleID="s22"><Data ss:Type="String">GYUW2K401C0IHZ</Data></Cell>
    <Cell ss:StyleID="s26"><Data ss:Type="Number">-1.5418000000000001</Data></Cell>
    <Cell ss:StyleID="s27"><Data ss:Type="Number">2.8178999999999999E-2</Data></Cell>
    <Cell ss:StyleID="s26"><Data ss:Type="Number">-1.2044999999999999</Data></Cell>
    <Cell ss:StyleID="s27"><Data ss:Type="Number">6.3344999999999999E-2</Data></Cell>
   </Row>
   <Row>
    <Cell ss:StyleID="s22"><Data ss:Type="String">protein</Data></Cell>
    <Cell ss:StyleID="s22"><Data ss:Type="String">GYUW2K401C0VCV</Data></Cell>
    <Cell ss:StyleID="s26"><Data ss:Type="Number">-2.2528000000000001</Data></Cell>
    <Cell ss:StyleID="s27"><Data ss:Type="Number">8.4471000000000004E-2</Data></Cell>
    <Cell ss:StyleID="s26"><Data ss:Type="Number">-2.8961000000000001</Data></Cell>
    <Cell ss:StyleID="s27"><Data ss:Type="Number">3.6985999999999998E-2</Data></Cell>
   </Row>
   <Row>
    <Cell ss:StyleID="s22"/>
    <Cell ss:StyleID="s22"><Data ss:Type="String">GYUW2K401C1DKO</Data></Cell>
    <Cell ss:StyleID="s26"><Data ss:Type="Number">-1.4981</Data></Cell>
    <Cell ss:StyleID="s27"><Data ss:Type="Number">4.9222000000000002E-2</Data></Cell>
    <Cell ss:StyleID="s26"><Data ss:Type="Number">-1.0867</Data></Cell>
    <Cell ss:StyleID="s27"><Data ss:Type="Number">0.13525000000000001</Data></Cell>
   </Row>
   <Row>
    <Cell ss:StyleID="s22"/>
    <Cell ss:StyleID="s22"><Data ss:Type="String">GYUW2K401C1KCD</Data></Cell>
    <Cell ss:StyleID="s26"><Data ss:Type="Number">-1.0054000000000001</Data></Cell>
    <Cell ss:StyleID="s27"><Data ss:Type="Number">3.007E-2</Data></Cell>
    <Cell ss:StyleID="s26"><Data ss:Type="Number">-0.81925000000000003</Data></Cell>
    <Cell ss:StyleID="s27"><Data ss:Type="Number">6.0366000000000003E-2</Data></Cell>
   </Row>
   <Row>
    <Cell ss:StyleID="s22"/>
    <Cell ss:StyleID="s22"><Data ss:Type="String">GYUW2K401C2GBF</Data></Cell>
    <Cell ss:StyleID="s26"><Data ss:Type="Number">-1.5539000000000001</Data></Cell>
    <Cell ss:StyleID="s27"><Data ss:Type="Number">1.0019E-2</Data></Cell>
    <Cell ss:StyleID="s26"><Data ss:Type="Number">-0.88841000000000003</Data></Cell>
    <Cell ss:StyleID="s27"><Data ss:Type="Number">7.0438000000000001E-2</Data></Cell>
   </Row>
   <Row>
    <Cell ss:StyleID="s22"/>
    <Cell ss:StyleID="s22"><Data ss:Type="String">GYUW2K401C39HM</Data></Cell>
    <Cell ss:StyleID="s26"><Data ss:Type="Number">1.2447999999999999</Data></Cell>
    <Cell ss:StyleID="s27"><Data ss:Type="Number">3.007E-2</Data></Cell>
    <Cell ss:StyleID="s26"><Data ss:Type="Number">1.5235000000000001</Data></Cell>
    <Cell ss:StyleID="s27"><Data ss:Type="Number">1.3398E-2</Data></Cell>
   </Row>
   <Row>
    <Cell ss:StyleID="s22"/>
    <Cell ss:StyleID="s22"><Data ss:Type="String">GYUW2K401C3H7V</Data></Cell>
    <Cell ss:StyleID="s26"><Data ss:Type="Number">-1.0199</Data></Cell>
    <Cell ss:StyleID="s27"><Data ss:Type="Number">3.0741000000000001E-2</Data></Cell>
    <Cell ss:StyleID="s26"><Data ss:Type="Number">-1.1959</Data></Cell>
    <Cell ss:StyleID="s27"><Data ss:Type="Number">1.6809000000000001E-2</Data></Cell>
   </Row>
   <Row>
    <Cell ss:StyleID="s22"><Data ss:Type="String">short-chain dehydrogenase reductase sdr</Data></Cell>
    <Cell ss:StyleID="s22"><Data ss:Type="String">GYUW2K401C4882</Data></Cell>
    <Cell ss:StyleID="s26"><Data ss:Type="Number">-1.825</Data></Cell>
    <Cell ss:StyleID="s27"><Data ss:Type="Number">6.1674E-3</Data></Cell>
    <Cell ss:StyleID="s26"><Data ss:Type="Number">-1.5931999999999999</Data></Cell>
    <Cell ss:StyleID="s27"><Data ss:Type="Number">9.7336000000000002E-3</Data></Cell>
   </Row>
   <Row>
    <Cell ss:StyleID="s22"/>
    <Cell ss:StyleID="s22"><Data ss:Type="String">GYUW2K401C4I43</Data></Cell>
    <Cell ss:StyleID="s26"><Data ss:Type="Number">-1.8507</Data></Cell>
    <Cell ss:StyleID="s27"><Data ss:Type="Number">4.7206000000000001E-3</Data></Cell>
    <Cell ss:StyleID="s26"><Data ss:Type="Number">-1.5323</Data></Cell>
    <Cell ss:StyleID="s27"><Data ss:Type="Number">8.4042000000000006E-3</Data></Cell>
   </Row>
   <Row>
    <Cell ss:StyleID="s22"><Data ss:Type="String">endothelin-converting enzyme</Data></Cell>
    <Cell ss:StyleID="s22"><Data ss:Type="String">GYUW2K401C4LC9</Data></Cell>
    <Cell ss:StyleID="s26"><Data ss:Type="Number">-0.97165999999999997</Data></Cell>
    <Cell ss:StyleID="s27"><Data ss:Type="Number">3.7054999999999998E-2</Data></Cell>
    <Cell ss:StyleID="s26"><Data ss:Type="Number">-0.86763000000000001</Data></Cell>
    <Cell ss:StyleID="s27"><Data ss:Type="Number">5.5673E-2</Data></Cell>
   </Row>
   <Row>
    <Cell ss:StyleID="s22"/>
    <Cell ss:StyleID="s22"><Data ss:Type="String">GYUW2K401C5DR3</Data></Cell>
    <Cell ss:StyleID="s26"><Data ss:Type="Number">-1.5607</Data></Cell>
    <Cell ss:StyleID="s27"><Data ss:Type="Number">1.8467999999999998E-2</Data></Cell>
    <Cell ss:StyleID="s26"><Data ss:Type="Number">-1.2524</Data></Cell>
    <Cell ss:StyleID="s27"><Data ss:Type="Number">3.9632000000000001E-2</Data></Cell>
   </Row>
   <Row>
    <Cell ss:StyleID="s22"/>
    <Cell ss:StyleID="s22"><Data ss:Type="String">GYUW2K401C5ESY</Data></Cell>
    <Cell ss:StyleID="s26"><Data ss:Type="Number">-4.8449</Data></Cell>
    <Cell ss:StyleID="s27"><Data ss:Type="Number">1.0422999999999999E-3</Data></Cell>
    <Cell ss:StyleID="s26"><Data ss:Type="Number">-4.8522999999999996</Data></Cell>
    <Cell ss:StyleID="s27"><Data ss:Type="Number">9.5040000000000001E-4</Data></Cell>
   </Row>
   <Row>
    <Cell ss:StyleID="s22"/>
    <Cell ss:StyleID="s22"><Data ss:Type="String">GYUW2K401C6GYW</Data></Cell>
    <Cell ss:StyleID="s26"><Data ss:Type="Number">-1.4983</Data></Cell>
    <Cell ss:StyleID="s27"><Data ss:Type="Number">2.2915999999999999E-2</Data></Cell>
    <Cell ss:StyleID="s26"><Data ss:Type="Number">-1.256</Data></Cell>
    <Cell ss:StyleID="s27"><Data ss:Type="Number">4.1098000000000003E-2</Data></Cell>
   </Row>
   <Row>
    <Cell ss:StyleID="s22"><Data ss:Type="String">sodium potassium-dependent atpase beta-2 subunit</Data></Cell>
    <Cell ss:StyleID="s22"><Data ss:Type="String">GYUW2K401C89VV</Data></Cell>
    <Cell ss:StyleID="s26"><Data ss:Type="Number">-2.1339999999999999</Data></Cell>
    <Cell ss:StyleID="s27"><Data ss:Type="Number">7.4083999999999997E-2</Data></Cell>
    <Cell ss:StyleID="s26"><Data ss:Type="Number">-2.9584000000000001</Data></Cell>
    <Cell ss:StyleID="s27"><Data ss:Type="Number">2.4028000000000001E-2</Data></Cell>
   </Row>
   <Row>
    <Cell ss:StyleID="s22"/>
    <Cell ss:StyleID="s22"><Data ss:Type="String">GYUW2K401CA7EY</Data></Cell>
    <Cell ss:StyleID="s26"><Data ss:Type="Number">-1.7539</Data></Cell>
    <Cell ss:StyleID="s27"><Data ss:Type="Number">4.1307000000000003E-2</Data></Cell>
    <Cell ss:StyleID="s26"><Data ss:Type="Number">-1.5198</Data></Cell>
    <Cell ss:StyleID="s27"><Data ss:Type="Number">6.7764000000000005E-2</Data></Cell>
   </Row>
   <Row>
    <Cell ss:StyleID="s22"><Data ss:Type="String">tudor domain-containing protein 6-like</Data></Cell>
    <Cell ss:StyleID="s22"><Data ss:Type="String">GYUW2K401CA9QJ</Data></Cell>
    <Cell ss:StyleID="s26"><Data ss:Type="Number">-0.68362999999999996</Data></Cell>
    <Cell ss:StyleID="s27"><Data ss:Type="Number">0.12032</Data></Cell>
    <Cell ss:StyleID="s26"><Data ss:Type="Number">-1.1333</Data></Cell>
    <Cell ss:StyleID="s27"><Data ss:Type="Number">2.2506999999999999E-2</Data></Cell>
   </Row>
   <Row>
    <Cell ss:StyleID="s22"><Data ss:Type="String">dimethylaniline monooxygenase</Data></Cell>
    <Cell ss:StyleID="s22"><Data ss:Type="String">GYUW2K401CBB6W</Data></Cell>
    <Cell ss:StyleID="s26"><Data ss:Type="Number">-2.0931000000000002</Data></Cell>
    <Cell ss:StyleID="s27"><Data ss:Type="Number">2.4886999999999999E-2</Data></Cell>
    <Cell ss:StyleID="s26"><Data ss:Type="Number">-1.6593</Data></Cell>
    <Cell ss:StyleID="s27"><Data ss:Type="Number">5.5067999999999999E-2</Data></Cell>
   </Row>
   <Row>
    <Cell ss:StyleID="s22"/>
    <Cell ss:StyleID="s22"><Data ss:Type="String">GYUW2K401CBRZP</Data></Cell>
    <Cell ss:StyleID="s26"><Data ss:Type="Number">-1.3039000000000001</Data></Cell>
    <Cell ss:StyleID="s27"><Data ss:Type="Number">4.9153000000000002E-2</Data></Cell>
    <Cell ss:StyleID="s26"><Data ss:Type="Number">-1.0447</Data></Cell>
    <Cell ss:StyleID="s27"><Data ss:Type="Number">0.10128</Data></Cell>
   </Row>
   <Row>
    <Cell ss:StyleID="s22"/>
    <Cell ss:StyleID="s22"><Data ss:Type="String">GYUW2K401CBUGY</Data></Cell>
    <Cell ss:StyleID="s26"><Data ss:Type="Number">-1.3137000000000001</Data></Cell>
    <Cell ss:StyleID="s27"><Data ss:Type="Number">1.3240999999999999E-2</Data></Cell>
    <Cell ss:StyleID="s26"><Data ss:Type="Number">-1.3513999999999999</Data></Cell>
    <Cell ss:StyleID="s27"><Data ss:Type="Number">1.0475999999999999E-2</Data></Cell>
   </Row>
   <Row>
    <Cell ss:StyleID="s22"/>
    <Cell ss:StyleID="s22"><Data ss:Type="String">GYUW2K401CC5WE</Data></Cell>
    <Cell ss:StyleID="s26"><Data ss:Type="Number">-1.6656</Data></Cell>
    <Cell ss:StyleID="s27"><Data ss:Type="Number">2.9637E-2</Data></Cell>
    <Cell ss:StyleID="s26"><Data ss:Type="Number">-0.94569000000000003</Data></Cell>
    <Cell ss:StyleID="s27"><Data ss:Type="Number">0.17154</Data></Cell>
   </Row>
   <Row>
    <Cell ss:StyleID="s22"><Data ss:Type="String">dymeclin- partial</Data></Cell>
    <Cell ss:StyleID="s22"><Data ss:Type="String">GYUW2K401CD4JS</Data></Cell>
    <Cell ss:StyleID="s26"><Data ss:Type="Number">-1.694</Data></Cell>
    <Cell ss:StyleID="s27"><Data ss:Type="Number">1.8874999999999999E-2</Data></Cell>
    <Cell ss:StyleID="s26"><Data ss:Type="Number">-1.4636</Data></Cell>
    <Cell ss:StyleID="s27"><Data ss:Type="Number">3.1174E-2</Data></Cell>
   </Row>
   <Row>
    <Cell ss:StyleID="s22"/>
    <Cell ss:StyleID="s22"><Data ss:Type="String">GYUW2K401CE5Y3</Data></Cell>
    <Cell ss:StyleID="s26"><Data ss:Type="Number">-1.6144000000000001</Data></Cell>
    <Cell ss:StyleID="s27"><Data ss:Type="Number">1.7159000000000001E-2</Data></Cell>
    <Cell ss:StyleID="s26"><Data ss:Type="Number">-1.5437000000000001</Data></Cell>
    <Cell ss:StyleID="s27"><Data ss:Type="Number">1.9203999999999999E-2</Data></Cell>
   </Row>
   <Row>
    <Cell ss:StyleID="s22"><Data ss:Type="String">multidrug resistance protein 2 (atp-binding cassette protein c)</Data></Cell>
    <Cell ss:StyleID="s22"><Data ss:Type="String">GYUW2K401CE9ZF</Data></Cell>
    <Cell ss:StyleID="s26"><Data ss:Type="Number">1.9714</Data></Cell>
    <Cell ss:StyleID="s27"><Data ss:Type="Number">3.0741000000000001E-2</Data></Cell>
    <Cell ss:StyleID="s26"><Data ss:Type="Number">1.6803999999999999</Data></Cell>
    <Cell ss:StyleID="s27"><Data ss:Type="Number">5.5067999999999999E-2</Data></Cell>
   </Row>
   <Row>
    <Cell ss:StyleID="s22"/>
    <Cell ss:StyleID="s22"><Data ss:Type="String">GYUW2K401CERR8</Data></Cell>
    <Cell ss:StyleID="s26"><Data ss:Type="Number">1.6507000000000001</Data></Cell>
    <Cell ss:StyleID="s27"><Data ss:Type="Number">4.7206000000000001E-3</Data></Cell>
    <Cell ss:StyleID="s26"><Data ss:Type="Number">1.8579000000000001</Data></Cell>
    <Cell ss:StyleID="s27"><Data ss:Type="Number">2.5718E-3</Data></Cell>
   </Row>
   <Row>
    <Cell ss:StyleID="s22"/>
    <Cell ss:StyleID="s22"><Data ss:Type="String">GYUW2K401CF1ZK</Data></Cell>
    <Cell ss:StyleID="s26"><Data ss:Type="Number">1.3520000000000001</Data></Cell>
    <Cell ss:StyleID="s27"><Data ss:Type="Number">3.8460000000000001E-2</Data></Cell>
    <Cell ss:StyleID="s26"><Data ss:Type="Number">1.3996</Data></Cell>
    <Cell ss:StyleID="s27"><Data ss:Type="Number">3.4807999999999999E-2</Data></Cell>
   </Row>
   <Row>
    <Cell ss:StyleID="s22"><Data ss:Type="String">hypothetical protein LOC100502416 [Zea mays]</Data></Cell>
    <Cell ss:StyleID="s22"><Data ss:Type="String">GYUW2K401CF52T</Data></Cell>
    <Cell ss:StyleID="s26"><Data ss:Type="Number">0.82803000000000004</Data></Cell>
    <Cell ss:StyleID="s27"><Data ss:Type="Number">5.8109000000000001E-2</Data></Cell>
    <Cell ss:StyleID="s26"><Data ss:Type="Number">1.1231</Data></Cell>
    <Cell ss:StyleID="s27"><Data ss:Type="Number">1.9512000000000002E-2</Data></Cell>
   </Row>
   <Row>
    <Cell ss:StyleID="s22"/>
    <Cell ss:StyleID="s22"><Data ss:Type="String">GYUW2K401CF87W</Data></Cell>
    <Cell ss:StyleID="s26"><Data ss:Type="Number">0.87175000000000002</Data></Cell>
    <Cell ss:StyleID="s27"><Data ss:Type="Number">4.6265000000000001E-2</Data></Cell>
    <Cell ss:StyleID="s26"><Data ss:Type="Number">1.0896999999999999</Data></Cell>
    <Cell ss:StyleID="s27"><Data ss:Type="Number">2.0653000000000001E-2</Data></Cell>
   </Row>
   <Row>
    <Cell ss:StyleID="s22"/>
    <Cell ss:StyleID="s22"><Data ss:Type="String">GYUW2K401CFKBF</Data></Cell>
    <Cell ss:StyleID="s26"><Data ss:Type="Number">0.86624000000000001</Data></Cell>
    <Cell ss:StyleID="s27"><Data ss:Type="Number">7.2803999999999994E-2</Data></Cell>
    <Cell ss:StyleID="s26"><Data ss:Type="Number">1.4254</Data></Cell>
    <Cell ss:StyleID="s27"><Data ss:Type="Number">1.1861E-2</Data></Cell>
   </Row>
   <Row>
    <Cell ss:StyleID="s22"><Data ss:Type="String">long-chain-fatty-acid&#45;- ligase acsbg2</Data></Cell>
    <Cell ss:StyleID="s22"><Data ss:Type="String">GYUW2K401CHX2C</Data></Cell>
    <Cell ss:StyleID="s26"><Data ss:Type="Number">-1.0361</Data></Cell>
    <Cell ss:StyleID="s27"><Data ss:Type="Number">4.1889000000000003E-2</Data></Cell>
    <Cell ss:StyleID="s26"><Data ss:Type="Number">-0.86680999999999997</Data></Cell>
    <Cell ss:StyleID="s27"><Data ss:Type="Number">7.6520000000000005E-2</Data></Cell>
   </Row>
   <Row>
    <Cell ss:StyleID="s22"><Data ss:Type="String">cyclin-dependent kinase-like 1 (cdc2-related kinase)</Data></Cell>
    <Cell ss:StyleID="s22"><Data ss:Type="String">GYUW2K401CIBBH</Data></Cell>
    <Cell ss:StyleID="s26"><Data ss:Type="Number">-2.9329999999999998</Data></Cell>
    <Cell ss:StyleID="s27"><Data ss:Type="Number">2.4251999999999999E-2</Data></Cell>
    <Cell ss:StyleID="s26"><Data ss:Type="Number">-3.3363999999999998</Data></Cell>
    <Cell ss:StyleID="s27"><Data ss:Type="Number">1.3690000000000001E-2</Data></Cell>
   </Row>
   <Row>
    <Cell ss:StyleID="s22"><Data ss:Type="String">cytochrome family subfamily polypeptide 2</Data></Cell>
    <Cell ss:StyleID="s22"><Data ss:Type="String">GYUW2K401CIMZC</Data></Cell>
    <Cell ss:StyleID="s26"><Data ss:Type="Number">2.2229000000000001</Data></Cell>
    <Cell ss:StyleID="s27"><Data ss:Type="Number">6.7932999999999993E-2</Data></Cell>
    <Cell ss:StyleID="s26"><Data ss:Type="Number">3.6694</Data></Cell>
    <Cell ss:StyleID="s27"><Data ss:Type="Number">1.2581999999999999E-2</Data></Cell>
   </Row>
   <Row>
    <Cell ss:StyleID="s22"/>
    <Cell ss:StyleID="s22"><Data ss:Type="String">GYUW2K401CJFE1</Data></Cell>
    <Cell ss:StyleID="s26"><Data ss:Type="Number">-0.68030999999999997</Data></Cell>
    <Cell ss:StyleID="s27"><Data ss:Type="Number">8.899E-2</Data></Cell>
    <Cell ss:StyleID="s26"><Data ss:Type="Number">-0.90354999999999996</Data></Cell>
    <Cell ss:StyleID="s27"><Data ss:Type="Number">3.5548999999999997E-2</Data></Cell>
   </Row>
   <Row>
    <Cell ss:StyleID="s22"/>
    <Cell ss:StyleID="s22"><Data ss:Type="String">GYUW2K401CJQTX</Data></Cell>
    <Cell ss:StyleID="s26"><Data ss:Type="Number">1.6825000000000001</Data></Cell>
    <Cell ss:StyleID="s27"><Data ss:Type="Number">2.9637E-2</Data></Cell>
    <Cell ss:StyleID="s26"><Data ss:Type="Number">1.9275</Data></Cell>
    <Cell ss:StyleID="s27"><Data ss:Type="Number">1.7114000000000001E-2</Data></Cell>
   </Row>
   <Row>
    <Cell ss:StyleID="s22"/>
    <Cell ss:StyleID="s22"><Data ss:Type="String">GYUW2K401CKK4B</Data></Cell>
    <Cell ss:StyleID="s26"><Data ss:Type="Number">-0.96603000000000006</Data></Cell>
    <Cell ss:StyleID="s27"><Data ss:Type="Number">4.4499999999999998E-2</Data></Cell>
    <Cell ss:StyleID="s26"><Data ss:Type="Number">-0.88127</Data></Cell>
    <Cell ss:StyleID="s27"><Data ss:Type="Number">6.1582999999999999E-2</Data></Cell>
   </Row>
   <Row>
    <Cell ss:StyleID="s22"><Data ss:Type="String">polyadenylate-binding protein</Data></Cell>
    <Cell ss:StyleID="s22"><Data ss:Type="String">GYUW2K401CKQD5</Data></Cell>
    <Cell ss:StyleID="s26"><Data ss:Type="Number">-2.6629999999999998</Data></Cell>
    <Cell ss:StyleID="s27"><Data ss:Type="Number">2.9337999999999999E-2</Data></Cell>
    <Cell ss:StyleID="s26"><Data ss:Type="Number">-2.7734999999999999</Data></Cell>
    <Cell ss:StyleID="s27"><Data ss:Type="Number">2.4028000000000001E-2</Data></Cell>
   </Row>
   <Row>
    <Cell ss:StyleID="s22"><Data ss:Type="String">hypothetical protein EAG_04974 [Camponotus floridanus]</Data></Cell>
    <Cell ss:StyleID="s22"><Data ss:Type="String">GYUW2K401CLOKO</Data></Cell>
    <Cell ss:StyleID="s26"><Data ss:Type="Number">-3.8811</Data></Cell>
    <Cell ss:StyleID="s27"><Data ss:Type="Number">9.6175000000000004E-4</Data></Cell>
    <Cell ss:StyleID="s26"><Data ss:Type="Number">-3.8138999999999998</Data></Cell>
    <Cell ss:StyleID="s27"><Data ss:Type="Number">9.5040000000000001E-4</Data></Cell>
   </Row>
   <Row>
    <Cell ss:StyleID="s22"><Data ss:Type="String">hypothetical protein BRAFLDRAFT_94647 [Branchiostoma floridae]</Data></Cell>
    <Cell ss:StyleID="s22"><Data ss:Type="String">GYUW2K401CLZ74</Data></Cell>
    <Cell ss:StyleID="s26"><Data ss:Type="Number">-1.2566999999999999</Data></Cell>
    <Cell ss:StyleID="s27"><Data ss:Type="Number">2.6006999999999999E-2</Data></Cell>
    <Cell ss:StyleID="s26"><Data ss:Type="Number">-1.0652999999999999</Data></Cell>
    <Cell ss:StyleID="s27"><Data ss:Type="Number">4.5000999999999999E-2</Data></Cell>
   </Row>
   <Row>
    <Cell ss:StyleID="s22"><Data ss:Type="String">endonuclease-reverse transcriptase</Data></Cell>
    <Cell ss:StyleID="s22"><Data ss:Type="String">GYUW2K401CM7V0</Data></Cell>
    <Cell ss:StyleID="s26"><Data ss:Type="Number">0.65503</Data></Cell>
    <Cell ss:StyleID="s27"><Data ss:Type="Number">0.16766</Data></Cell>
    <Cell ss:StyleID="s26"><Data ss:Type="Number">1.0033000000000001</Data></Cell>
    <Cell ss:StyleID="s27"><Data ss:Type="Number">4.6538999999999997E-2</Data></Cell>
   </Row>
   <Row>
    <Cell ss:StyleID="s22"><Data ss:Type="String">nuclear receptor nhr-6</Data></Cell>
    <Cell ss:StyleID="s22"><Data ss:Type="String">GYUW2K401CMPQ3</Data></Cell>
    <Cell ss:StyleID="s26"><Data ss:Type="Number">-1.5548999999999999</Data></Cell>
    <Cell ss:StyleID="s27"><Data ss:Type="Number">2.3987000000000001E-2</Data></Cell>
    <Cell ss:StyleID="s26"><Data ss:Type="Number">-1.1908000000000001</Data></Cell>
    <Cell ss:StyleID="s27"><Data ss:Type="Number">5.7917000000000003E-2</Data></Cell>
   </Row>
   <Row>
    <Cell ss:StyleID="s22"><Data ss:Type="String">hypothetical protein SINV_05396 [Solenopsis invicta]</Data></Cell>
    <Cell ss:StyleID="s22"><Data ss:Type="String">GYUW2K401CMVI7</Data></Cell>
    <Cell ss:StyleID="s26"><Data ss:Type="Number">-0.99458999999999997</Data></Cell>
    <Cell ss:StyleID="s27"><Data ss:Type="Number">8.6828000000000002E-2</Data></Cell>
    <Cell ss:StyleID="s26"><Data ss:Type="Number">-1.8688</Data></Cell>
    <Cell ss:StyleID="s27"><Data ss:Type="Number">8.8418000000000004E-3</Data></Cell>
   </Row>
   <Row>
    <Cell ss:StyleID="s22"><Data ss:Type="String">hypothetical protein Btr_1952 [Bartonella tribocorum CIP 105476]</Data></Cell>
    <Cell ss:StyleID="s22"><Data ss:Type="String">GYUW2K401CN4L2</Data></Cell>
    <Cell ss:StyleID="s26"><Data ss:Type="Number">-1.6398999999999999</Data></Cell>
    <Cell ss:StyleID="s27"><Data ss:Type="Number">0.20185</Data></Cell>
    <Cell ss:StyleID="s26"><Data ss:Type="Number">-2.9897</Data></Cell>
    <Cell ss:StyleID="s27"><Data ss:Type="Number">3.3390999999999997E-2</Data></Cell>
   </Row>
   <Row>
    <Cell ss:StyleID="s22"/>
    <Cell ss:StyleID="s22"><Data ss:Type="String">GYUW2K401CN4TJ</Data></Cell>
    <Cell ss:StyleID="s26"><Data ss:Type="Number">-1.3262</Data></Cell>
    <Cell ss:StyleID="s27"><Data ss:Type="Number">4.2766999999999999E-2</Data></Cell>
    <Cell ss:StyleID="s26"><Data ss:Type="Number">-0.87726000000000004</Data></Cell>
    <Cell ss:StyleID="s27"><Data ss:Type="Number">0.15618000000000001</Data></Cell>
   </Row>
   <Row>
    <Cell ss:StyleID="s22"/>
    <Cell ss:StyleID="s22"><Data ss:Type="String">GYUW2K401CNCP0</Data></Cell>
    <Cell ss:StyleID="s26"><Data ss:Type="Number">0.81864000000000003</Data></Cell>
    <Cell ss:StyleID="s27"><Data ss:Type="Number">6.9189000000000001E-2</Data></Cell>
    <Cell ss:StyleID="s26"><Data ss:Type="Number">1.3571</Data></Cell>
    <Cell ss:StyleID="s27"><Data ss:Type="Number">1.0708000000000001E-2</Data></Cell>
   </Row>
   <Row>
    <Cell ss:StyleID="s22"/>
    <Cell ss:StyleID="s22"><Data ss:Type="String">GYUW2K401CO2R0</Data></Cell>
    <Cell ss:StyleID="s26"><Data ss:Type="Number">-1.7814000000000001</Data></Cell>
    <Cell ss:StyleID="s27"><Data ss:Type="Number">3.8751000000000001E-2</Data></Cell>
    <Cell ss:StyleID="s26"><Data ss:Type="Number">-2.6968999999999999</Data></Cell>
    <Cell ss:StyleID="s27"><Data ss:Type="Number">8.0753000000000005E-3</Data></Cell>
   </Row>
   <Row>
    <Cell ss:StyleID="s22"/>
    <Cell ss:StyleID="s22"><Data ss:Type="String">GYUW2K401COI9T</Data></Cell>
    <Cell ss:StyleID="s26"><Data ss:Type="Number">-1.6309</Data></Cell>
    <Cell ss:StyleID="s27"><Data ss:Type="Number">1.8242000000000001E-2</Data></Cell>
    <Cell ss:StyleID="s26"><Data ss:Type="Number">-1.2233000000000001</Data></Cell>
    <Cell ss:StyleID="s27"><Data ss:Type="Number">4.9493000000000002E-2</Data></Cell>
   </Row>
   <Row>
    <Cell ss:StyleID="s22"><Data ss:Type="String">chromosome 1 open reading frame 144</Data></Cell>
    <Cell ss:StyleID="s22"><Data ss:Type="String">GYUW2K401CQ4HN</Data></Cell>
    <Cell ss:StyleID="s26"><Data ss:Type="Number">-1.6413</Data></Cell>
    <Cell ss:StyleID="s27"><Data ss:Type="Number">4.1318000000000001E-2</Data></Cell>
    <Cell ss:StyleID="s26"><Data ss:Type="Number">-1.4438</Data></Cell>
    <Cell ss:StyleID="s27"><Data ss:Type="Number">6.4316999999999999E-2</Data></Cell>
   </Row>
   <Row>
    <Cell ss:StyleID="s22"/>
    <Cell ss:StyleID="s22"><Data ss:Type="String">GYUW2K401CQCJD</Data></Cell>
    <Cell ss:StyleID="s26"><Data ss:Type="Number">-1.5576000000000001</Data></Cell>
    <Cell ss:StyleID="s27"><Data ss:Type="Number">3.0741000000000001E-2</Data></Cell>
    <Cell ss:StyleID="s26"><Data ss:Type="Number">-1.1392</Data></Cell>
    <Cell ss:StyleID="s27"><Data ss:Type="Number">8.7618000000000001E-2</Data></Cell>
   </Row>
   <Row>
    <Cell ss:StyleID="s22"/>
    <Cell ss:StyleID="s22"><Data ss:Type="String">GYUW2K401CR6GN</Data></Cell>
    <Cell ss:StyleID="s26"><Data ss:Type="Number">1.2468999999999999</Data></Cell>
    <Cell ss:StyleID="s27"><Data ss:Type="Number">6.9128999999999996E-2</Data></Cell>
    <Cell ss:StyleID="s26"><Data ss:Type="Number">1.464</Data></Cell>
    <Cell ss:StyleID="s27"><Data ss:Type="Number">4.0209000000000002E-2</Data></Cell>
   </Row>
   <Row>
    <Cell ss:StyleID="s22"/>
    <Cell ss:StyleID="s22"><Data ss:Type="String">GYUW2K401CR6VV</Data></Cell>
    <Cell ss:StyleID="s26"><Data ss:Type="Number">-1.9872000000000001</Data></Cell>
    <Cell ss:StyleID="s27"><Data ss:Type="Number">3.5999000000000001E-3</Data></Cell>
    <Cell ss:StyleID="s26"><Data ss:Type="Number">-1.9397</Data></Cell>
    <Cell ss:StyleID="s27"><Data ss:Type="Number">3.0967E-3</Data></Cell>
   </Row>
   <Row>
    <Cell ss:StyleID="s22"/>
    <Cell ss:StyleID="s22"><Data ss:Type="String">GYUW2K401CRVD5</Data></Cell>
    <Cell ss:StyleID="s26"><Data ss:Type="Number">-1.8148</Data></Cell>
    <Cell ss:StyleID="s27"><Data ss:Type="Number">2.4226000000000001E-2</Data></Cell>
    <Cell ss:StyleID="s26"><Data ss:Type="Number">-1.9523999999999999</Data></Cell>
    <Cell ss:StyleID="s27"><Data ss:Type="Number">1.7396999999999999E-2</Data></Cell>
   </Row>
   <Row>
    <Cell ss:StyleID="s22"/>
    <Cell ss:StyleID="s22"><Data ss:Type="String">GYUW2K401CS3RR</Data></Cell>
    <Cell ss:StyleID="s26"><Data ss:Type="Number">1.1812</Data></Cell>
    <Cell ss:StyleID="s27"><Data ss:Type="Number">3.7428000000000003E-2</Data></Cell>
    <Cell ss:StyleID="s26"><Data ss:Type="Number">1.3285</Data></Cell>
    <Cell ss:StyleID="s27"><Data ss:Type="Number">2.5021999999999999E-2</Data></Cell>
   </Row>
   <Row>
    <Cell ss:StyleID="s22"><Data ss:Type="String">filamin gamma</Data></Cell>
    <Cell ss:StyleID="s22"><Data ss:Type="String">GYUW2K401CS5QJ</Data></Cell>
    <Cell ss:StyleID="s26"><Data ss:Type="Number">0.8226</Data></Cell>
    <Cell ss:StyleID="s27"><Data ss:Type="Number">7.5412000000000007E-2</Data></Cell>
    <Cell ss:StyleID="s26"><Data ss:Type="Number">0.94128999999999996</Data></Cell>
    <Cell ss:StyleID="s27"><Data ss:Type="Number">4.8708000000000001E-2</Data></Cell>
   </Row>
   <Row>
    <Cell ss:StyleID="s22"/>
    <Cell ss:StyleID="s22"><Data ss:Type="String">GYUW2K401CS7SL</Data></Cell>
    <Cell ss:StyleID="s26"><Data ss:Type="Number">-1.1331</Data></Cell>
    <Cell ss:StyleID="s27"><Data ss:Type="Number">2.9637E-2</Data></Cell>
    <Cell ss:StyleID="s26"><Data ss:Type="Number">-0.91608000000000001</Data></Cell>
    <Cell ss:StyleID="s27"><Data ss:Type="Number">5.8719E-2</Data></Cell>
   </Row>
   <Row>
    <Cell ss:StyleID="s22"><Data ss:Type="String">5-hydroxytryptamine receptor 2b</Data></Cell>
    <Cell ss:StyleID="s22"><Data ss:Type="String">GYUW2K401CSHJQ</Data></Cell>
    <Cell ss:StyleID="s26"><Data ss:Type="Number">-1.0124</Data></Cell>
    <Cell ss:StyleID="s27"><Data ss:Type="Number">4.6211000000000002E-2</Data></Cell>
    <Cell ss:StyleID="s26"><Data ss:Type="Number">-1.0244</Data></Cell>
    <Cell ss:StyleID="s27"><Data ss:Type="Number">4.4560000000000002E-2</Data></Cell>
   </Row>
   <Row>
    <Cell ss:StyleID="s22"/>
    <Cell ss:StyleID="s22"><Data ss:Type="String">GYUW2K401CTGUT</Data></Cell>
    <Cell ss:StyleID="s26"><Data ss:Type="Number">-0.57272000000000001</Data></Cell>
    <Cell ss:StyleID="s27"><Data ss:Type="Number">0.24113000000000001</Data></Cell>
    <Cell ss:StyleID="s26"><Data ss:Type="Number">-1.1487000000000001</Data></Cell>
    <Cell ss:StyleID="s27"><Data ss:Type="Number">3.2983999999999999E-2</Data></Cell>
   </Row>
   <Row>
    <Cell ss:StyleID="s22"/>
    <Cell ss:StyleID="s22"><Data ss:Type="String">GYUW2K401CTMZF</Data></Cell>
    <Cell ss:StyleID="s26"><Data ss:Type="Number">-1.3222</Data></Cell>
    <Cell ss:StyleID="s27"><Data ss:Type="Number">2.0326E-2</Data></Cell>
    <Cell ss:StyleID="s26"><Data ss:Type="Number">-1.2426999999999999</Data></Cell>
    <Cell ss:StyleID="s27"><Data ss:Type="Number">2.4660000000000001E-2</Data></Cell>
   </Row>
   <Row>
    <Cell ss:StyleID="s22"/>
    <Cell ss:StyleID="s22"><Data ss:Type="String">GYUW2K401CUANZ</Data></Cell>
    <Cell ss:StyleID="s26"><Data ss:Type="Number">1.3815</Data></Cell>
    <Cell ss:StyleID="s27"><Data ss:Type="Number">4.6303999999999998E-2</Data></Cell>
    <Cell ss:StyleID="s26"><Data ss:Type="Number">2.0712999999999999</Data></Cell>
    <Cell ss:StyleID="s27"><Data ss:Type="Number">9.9425999999999994E-3</Data></Cell>
   </Row>
   <Row>
    <Cell ss:StyleID="s22"><Data ss:Type="String">dullard homolog (xenopus laevis)</Data></Cell>
    <Cell ss:StyleID="s22"><Data ss:Type="String">GYUW2K401CW1G1</Data></Cell>
    <Cell ss:StyleID="s26"><Data ss:Type="Number">-1.1116999999999999</Data></Cell>
    <Cell ss:StyleID="s27"><Data ss:Type="Number">3.5910999999999998E-2</Data></Cell>
    <Cell ss:StyleID="s26"><Data ss:Type="Number">-0.78507000000000005</Data></Cell>
    <Cell ss:StyleID="s27"><Data ss:Type="Number">0.11292000000000001</Data></Cell>
   </Row>
   <Row>
    <Cell ss:StyleID="s22"><Data ss:Type="String">crooked isoform a</Data></Cell>
    <Cell ss:StyleID="s22"><Data ss:Type="String">GYUW2K401CXCYW</Data></Cell>
    <Cell ss:StyleID="s26"><Data ss:Type="Number">-0.83274999999999999</Data></Cell>
    <Cell ss:StyleID="s27"><Data ss:Type="Number">0.11751</Data></Cell>
    <Cell ss:StyleID="s26"><Data ss:Type="Number">-1.1404000000000001</Data></Cell>
    <Cell ss:StyleID="s27"><Data ss:Type="Number">4.3964999999999997E-2</Data></Cell>
   </Row>
   <Row>
    <Cell ss:StyleID="s22"><Data ss:Type="String">protein</Data></Cell>
    <Cell ss:StyleID="s22"><Data ss:Type="String">GYUW2K401CYV2Y</Data></Cell>
    <Cell ss:StyleID="s26"><Data ss:Type="Number">1.9821</Data></Cell>
    <Cell ss:StyleID="s27"><Data ss:Type="Number">6.0986E-3</Data></Cell>
    <Cell ss:StyleID="s26"><Data ss:Type="Number">2.1274000000000002</Data></Cell>
    <Cell ss:StyleID="s27"><Data ss:Type="Number">3.9579000000000003E-3</Data></Cell>
   </Row>
   <Row>
    <Cell ss:StyleID="s22"/>
    <Cell ss:StyleID="s22"><Data ss:Type="String">GYUW2K401D0KUO</Data></Cell>
    <Cell ss:StyleID="s26"><Data ss:Type="Number">-1.3624000000000001</Data></Cell>
    <Cell ss:StyleID="s27"><Data ss:Type="Number">4.3207000000000002E-2</Data></Cell>
    <Cell ss:StyleID="s26"><Data ss:Type="Number">-1.0751999999999999</Data></Cell>
    <Cell ss:StyleID="s27"><Data ss:Type="Number">9.5218999999999998E-2</Data></Cell>
   </Row>
   <Row>
    <Cell ss:StyleID="s22"><Data ss:Type="String">novel protein</Data></Cell>
    <Cell ss:StyleID="s22"><Data ss:Type="String">GYUW2K401D0Z6I</Data></Cell>
    <Cell ss:StyleID="s26"><Data ss:Type="Number">0.98958999999999997</Data></Cell>
    <Cell ss:StyleID="s27"><Data ss:Type="Number">3.9573999999999998E-2</Data></Cell>
    <Cell ss:StyleID="s26"><Data ss:Type="Number">0.67788000000000004</Data></Cell>
    <Cell ss:StyleID="s27"><Data ss:Type="Number">0.13356999999999999</Data></Cell>
   </Row>
   <Row>
    <Cell ss:StyleID="s22"/>
    <Cell ss:StyleID="s22"><Data ss:Type="String">GYUW2K401D18UM</Data></Cell>
    <Cell ss:StyleID="s26"><Data ss:Type="Number">-2.1749999999999998</Data></Cell>
    <Cell ss:StyleID="s27"><Data ss:Type="Number">2.0584000000000002E-3</Data></Cell>
    <Cell ss:StyleID="s26"><Data ss:Type="Number">-1.8816999999999999</Data></Cell>
    <Cell ss:StyleID="s27"><Data ss:Type="Number">2.9564000000000001E-3</Data></Cell>
   </Row>
   <Row>
    <Cell ss:StyleID="s22"/>
    <Cell ss:StyleID="s22"><Data ss:Type="String">GYUW2K401D1Q2X</Data></Cell>
    <Cell ss:StyleID="s26"><Data ss:Type="Number">1.6194999999999999</Data></Cell>
    <Cell ss:StyleID="s27"><Data ss:Type="Number">3.3424000000000002E-2</Data></Cell>
    <Cell ss:StyleID="s26"><Data ss:Type="Number">1.5276000000000001</Data></Cell>
    <Cell ss:StyleID="s27"><Data ss:Type="Number">4.2347999999999997E-2</Data></Cell>
   </Row>
   <Row>
    <Cell ss:StyleID="s22"><Data ss:Type="String">hypothetical protein TcasGA2_TC015652 [Tribolium castaneum]</Data></Cell>
    <Cell ss:StyleID="s22"><Data ss:Type="String">GYUW2K401D30E4</Data></Cell>
    <Cell ss:StyleID="s26"><Data ss:Type="Number">0.67352999999999996</Data></Cell>
    <Cell ss:StyleID="s27"><Data ss:Type="Number">8.899E-2</Data></Cell>
    <Cell ss:StyleID="s26"><Data ss:Type="Number">1.0602</Data></Cell>
    <Cell ss:StyleID="s27"><Data ss:Type="Number">1.8943999999999999E-2</Data></Cell>
   </Row>
   <Row>
    <Cell ss:StyleID="s22"><Data ss:Type="String">kelch repeat and btb domain containing 4</Data></Cell>
    <Cell ss:StyleID="s22"><Data ss:Type="String">GYUW2K401D39V1</Data></Cell>
    <Cell ss:StyleID="s26"><Data ss:Type="Number">-0.96555999999999997</Data></Cell>
    <Cell ss:StyleID="s27"><Data ss:Type="Number">2.9637E-2</Data></Cell>
    <Cell ss:StyleID="s26"><Data ss:Type="Number">-0.83235000000000003</Data></Cell>
    <Cell ss:StyleID="s27"><Data ss:Type="Number">4.8395000000000001E-2</Data></Cell>
   </Row>
   <Row>
    <Cell ss:StyleID="s22"><Data ss:Type="String">polymerase (dna directed) nu</Data></Cell>
    <Cell ss:StyleID="s22"><Data ss:Type="String">GYUW2K401D4A0G</Data></Cell>
    <Cell ss:StyleID="s26"><Data ss:Type="Number">1.1897</Data></Cell>
    <Cell ss:StyleID="s27"><Data ss:Type="Number">4.5790999999999998E-2</Data></Cell>
    <Cell ss:StyleID="s26"><Data ss:Type="Number">1.0255000000000001</Data></Cell>
    <Cell ss:StyleID="s27"><Data ss:Type="Number">7.5444999999999998E-2</Data></Cell>
   </Row>
   <Row>
    <Cell ss:StyleID="s22"><Data ss:Type="String">tektin c1</Data></Cell>
    <Cell ss:StyleID="s22"><Data ss:Type="String">GYUW2K401D7LO5</Data></Cell>
    <Cell ss:StyleID="s26"><Data ss:Type="Number">-1.5505</Data></Cell>
    <Cell ss:StyleID="s27"><Data ss:Type="Number">2.2943000000000002E-2</Data></Cell>
    <Cell ss:StyleID="s26"><Data ss:Type="Number">-1.425</Data></Cell>
    <Cell ss:StyleID="s27"><Data ss:Type="Number">2.9828E-2</Data></Cell>
   </Row>
   <Row>
    <Cell ss:StyleID="s22"><Data ss:Type="String">regulator of microtubule dynamics protein 1</Data></Cell>
    <Cell ss:StyleID="s22"><Data ss:Type="String">GYUW2K401D8W70</Data></Cell>
    <Cell ss:StyleID="s26"><Data ss:Type="Number">-2.0750999999999999</Data></Cell>
    <Cell ss:StyleID="s27"><Data ss:Type="Number">6.1674E-3</Data></Cell>
    <Cell ss:StyleID="s26"><Data ss:Type="Number">-2.0162</Data></Cell>
    <Cell ss:StyleID="s27"><Data ss:Type="Number">6.8942999999999999E-3</Data></Cell>
   </Row>
   <Row>
    <Cell ss:StyleID="s22"><Data ss:Type="String">metaxin 2</Data></Cell>
    <Cell ss:StyleID="s22"><Data ss:Type="String">GYUW2K401D8YKJ</Data></Cell>
    <Cell ss:StyleID="s26"><Data ss:Type="Number">-2.1307999999999998</Data></Cell>
    <Cell ss:StyleID="s27"><Data ss:Type="Number">6.1977999999999998E-3</Data></Cell>
    <Cell ss:StyleID="s26"><Data ss:Type="Number">-1.7998000000000001</Data></Cell>
    <Cell ss:StyleID="s27"><Data ss:Type="Number">1.1235E-2</Data></Cell>
   </Row>
   <Row>
    <Cell ss:StyleID="s22"><Data ss:Type="String">eukaryotic translation initiation factor 2 subunit 2</Data></Cell>
    <Cell ss:StyleID="s22"><Data ss:Type="String">GYUW2K401D972C</Data></Cell>
    <Cell ss:StyleID="s26"><Data ss:Type="Number">1.4463999999999999</Data></Cell>
    <Cell ss:StyleID="s27"><Data ss:Type="Number">1.5977999999999999E-2</Data></Cell>
    <Cell ss:StyleID="s26"><Data ss:Type="Number">0.98948999999999998</Data></Cell>
    <Cell ss:StyleID="s27"><Data ss:Type="Number">5.8886000000000001E-2</Data></Cell>
   </Row>
   <Row>
    <Cell ss:StyleID="s22"/>
    <Cell ss:StyleID="s22"><Data ss:Type="String">GYUW2K401D9HNU</Data></Cell>
    <Cell ss:StyleID="s26"><Data ss:Type="Number">-1.5403</Data></Cell>
    <Cell ss:StyleID="s27"><Data ss:Type="Number">4.4408999999999997E-2</Data></Cell>
    <Cell ss:StyleID="s26"><Data ss:Type="Number">-1.0124</Data></Cell>
    <Cell ss:StyleID="s27"><Data ss:Type="Number">0.16424</Data></Cell>
   </Row>
   <Row>
    <Cell ss:StyleID="s22"/>
    <Cell ss:StyleID="s22"><Data ss:Type="String">GYUW2K401D9MTA</Data></Cell>
    <Cell ss:StyleID="s26"><Data ss:Type="Number">-1.5375000000000001</Data></Cell>
    <Cell ss:StyleID="s27"><Data ss:Type="Number">6.1977999999999998E-3</Data></Cell>
    <Cell ss:StyleID="s26"><Data ss:Type="Number">-1.6309</Data></Cell>
    <Cell ss:StyleID="s27"><Data ss:Type="Number">4.7892000000000004E-3</Data></Cell>
   </Row>
   <Row>
[truncated: 199,240 more chars]
